# Supplementary material for: Tetra­imidazole­bis(trichloro­acetato)copper(II)
Source: Acta Crystallogr Sect E Struct Rep Online. 2010 May 22;66(Pt 6):m682. doi: 10.1107/S1600536810017459 (PMC2979359; doi:10.1107/S1600536810017459)
Supplement: Supplementary file 1 [file e-66-0m682-sup1.cif]

##############################################################################
###                                                                        ###
###        Electronic paper (Acta Crystallographica Section E)             ###
###                                                                        ###
##############################################################################
#                                                                            #
# This CIF contains the data in a paper accepted for publication in Acta     #
# Crystallographica Section E. It conforms to the requirements of Notes      #
# for Authors for Section E, and has been peer reviewed under the auspices   #
# of the IUCr Commission on Journals.                                        #
#                                                                            #
# Full details of the Crystallographic Information File format               #
# are given in the paper "The Crystallographic Information File (CIF):       #
# a New Standard Archive File for Crystallography" by S. R. Hall, F. H.      #
# Allen and I. D. Brown [Acta Cryst. (1991), A47, 655-685].                  #
#                                                                            #
# The current version of the core CIF dictionary is obtainable from          #
# ftp://ftp.iucr.org/pub/cif_core.dic. The current version number is 2.4.    #
#                                                                            #
# Software is freely available for graphical display of the structure(s) in  #
# this CIF.  For information consult the CIF home page http://www.iucr.org/  #
# cif/home.html                                                              #
#                                                                            #
# This file may be used for bona fide research purposes within the           #
# scientific community so long as proper attribution is given to the journal # 
# article from which it was obtained.                                        #
#                                                                            #
##############################################################################
                                             
data_global
_audit_creation_method     SHELXL-97
_journal_date_recd_electronic     2010-04-22
_journal_date_accepted     2010-05-12
_journal_name_full     'Acta Crystallographica, Section E'
_journal_year     2010
_journal_volume     66
_journal_issue      6
_journal_page_first     m682
_journal_page_last     m682
_journal_paper_category     QM
_journal_coeditor_code     SJ2779
_publ_contact_author_name     'Fang-Fang Jian'
_publ_contact_author_address
;
Microscale Science Institute
Weifang University
Weifang 261061
People's Republic of China
;
_publ_contact_author_email     ffjian2008@163.com
_publ_contact_author_fax     '86-0536-8785802'
_publ_contact_author_phone     '86-0536-8785802'
_publ_section_title
;
Tetraimidazolebis(trichloroacetato)copper(II)
;
loop_
    _publ_author_name
    _publ_author_footnote
    _publ_author_address
    'Li-Min Li' ?
;
Microscale Science Institute
Department of Chemistry and Chemical Engineering,
Weifang University,
Weifang 261061,
People's Republic of China
;
    'Huan-Mei Guo' ?
;
Microscale Science Institute
Department of Chemistry and Chemical Engineering,
Weifang University,
Weifang 261061,
People's Republic of China
;
    'Fang-Fang Jian' ?
;
Microscale Science Institute
Weifang University,
Weifang 261061,
People's Republic of China
;
    'Zeng-Hui Zhang' ?
;
Department of Chemistry and Chemical Engineering,
Weifang University,
Weifang 261061,
People's Republic of China
;
    'Ning Zhang' ?
;
Department of Chemistry and Chemical Engineering,
Weifang University,
Weifang 261061,
People's Republic of China
;
data_I
_audit_creation_method     SHELXL-97
_chemical_name_systematic
;
Tetraimidazolebis(trichloroacetato)copper(II)
;
_chemical_name_common     ?
_chemical_formula_moiety     'C16 H16 Cl6 Cu N8 O4'
_chemical_formula_sum     'C16 H16 Cl6 Cu N8 O4'
_chemical_formula_iupac     '[Cu (C2 Cl3 O2)2 (C3 H4 N2)4]'
_chemical_formula_weight     660.61
_chemical_melting_point     ?
_symmetry_cell_setting     Triclinic
_symmetry_space_group_name_H-M     'P -1'
_symmetry_space_group_name_Hall     '-P 1'
loop_
    _symmetry_equiv_pos_as_xyz
    'x, y, z'
    '-x, -y, -z'
_cell_length_a     10.054(2)
_cell_length_b     10.539(2)
_cell_length_c     12.959(3)
_cell_angle_alpha     108.12(3)
_cell_angle_beta     92.93(3)
_cell_angle_gamma     95.18(3)
_cell_volume     1295.2(4)
_cell_formula_units_Z     2
_cell_measurement_reflns_used     2238
_cell_measurement_theta_min     2.10
_cell_measurement_theta_max     26.31
_cell_measurement_temperature     293(2)
_exptl_crystal_description     rod
_exptl_crystal_colour     blue
_exptl_crystal_size_max     0.22
_exptl_crystal_size_mid     0.20
_exptl_crystal_size_min     0.18
_exptl_crystal_density_diffrn     1.694
_exptl_crystal_density_meas     ?
_exptl_crystal_density_method     'not measured'
_exptl_crystal_F_000     662
_exptl_absorpt_coefficient_mu     1.502
_exptl_absorpt_correction_type     none
_exptl_absorpt_process_details     ?
_exptl_absorpt_correction_T_min     ?
_exptl_absorpt_correction_T_max     ?
_exptl_special_details
;
;
_diffrn_ambient_temperature     293(2)
_diffrn_radiation_type     MoK\a
_diffrn_radiation_wavelength     0.71073
_diffrn_radiation_source     'fine-focus sealed tube'
_diffrn_radiation_monochromator     graphite
_diffrn_measurement_device_type     'Bruker SMART CCD area-detector'
_diffrn_measurement_method     '\f  and \w scans'
_diffrn_detector_area_resol_mean     ?
_diffrn_reflns_number     12377
_diffrn_reflns_av_R_equivalents     0.0532
_diffrn_reflns_av_sigmaI/netI     0.0729
_diffrn_reflns_theta_min     3.02
_diffrn_reflns_theta_max     27.49
_diffrn_reflns_theta_full     27.49
_diffrn_measured_fraction_theta_max     0.981
_diffrn_measured_fraction_theta_full     0.981
_diffrn_reflns_limit_h_min     -13
_diffrn_reflns_limit_h_max     10
_diffrn_reflns_limit_k_min     -13
_diffrn_reflns_limit_k_max     13
_diffrn_reflns_limit_l_min     -16
_diffrn_reflns_limit_l_max     16
_diffrn_standards_number     0
_diffrn_standards_interval_count     ?
_diffrn_standards_interval_time     ?
_diffrn_standards_decay_%     ?
_refine_special_details
;
Refinement of <i>F</i>^2^ against ALL reflections. The weighted <i>R</i>-factor
wR and goodness of fit <i>S</i> are based on <i>F</i>^2^, conventional
<i>R</i>-factors <i>R</i> are based on <i>F</i>, with <i>F</i> set to zero for
negative <i>F</i>^2^. The threshold expression of <i>F</i>^2^ >
\s(<i>F</i>^2^) is used only for calculating <i>R</i>-factors(gt) etc. and is
not relevant to the choice of reflections for refinement. <i>R</i>-factors
based on <i>F</i>^2^ are statistically about twice as large as those based on
<i>F</i>, and <i>R</i>- factors based on ALL data will be even larger.
;
_reflns_number_total     5823
_reflns_number_gt     5048
_reflns_threshold_expression     I>2\s(I)
_refine_ls_structure_factor_coef     Fsqd
_refine_ls_matrix_type     full
_refine_ls_R_factor_all     0.0611
_refine_ls_R_factor_gt     0.0548
_refine_ls_wR_factor_gt     0.1555
_refine_ls_wR_factor_ref     0.1684
_refine_ls_goodness_of_fit_ref     1.053
_refine_ls_restrained_S_all     1.053
_refine_ls_number_reflns     5823
_refine_ls_number_parameters     316
_refine_ls_number_restraints     0
_refine_ls_hydrogen_treatment     constr
_refine_ls_weighting_scheme     calc
_refine_ls_weighting_details
         'calc w=1/[\s^2^(Fo^2^)+(0.1013P)^2^+0.8989P] where P=(Fo^2^+2Fc^2^)/3'
_atom_sites_solution_hydrogens     geom
_atom_sites_solution_primary     direct
_atom_sites_solution_secondary     difmap
_refine_ls_shift/su_max     ?
_refine_ls_shift/su_max_lt     0.001
_refine_ls_shift/su_mean     0.000
_refine_diff_density_max     1.427
_refine_diff_density_min     -0.855
_refine_ls_extinction_method     none
_refine_ls_extinction_coef     ?
loop_
    _atom_type_symbol
    _atom_type_description
    _atom_type_scat_dispersion_real
    _atom_type_scat_dispersion_imag
    _atom_type_scat_source
    'C' 'C' 0.0033 0.0016
                         'International Tables Vol C Tables 4.2.6.8 and 6.1.1.4'
    'H' 'H' 0.0000 0.0000
                         'International Tables Vol C Tables 4.2.6.8 and 6.1.1.4'
    'N' 'N' 0.0061 0.0033
                         'International Tables Vol C Tables 4.2.6.8 and 6.1.1.4'
    'O' 'O' 0.0106 0.0060
                         'International Tables Vol C Tables 4.2.6.8 and 6.1.1.4'
    'Cu' 'Cu' 0.3201 1.2651
                         'International Tables Vol C Tables 4.2.6.8 and 6.1.1.4'
    'Cl' 'Cl' 0.1484 0.1585
                         'International Tables Vol C Tables 4.2.6.8 and 6.1.1.4'
_computing_data_collection     'SMART (Bruker, 1997)'
_computing_cell_refinement     'SAINT (Bruker, 1997)'
_computing_data_reduction     'SAINT (Bruker, 1997)'
_computing_structure_solution     'SHELXS97 (Sheldrick, 2008)'
_computing_structure_refinement     'SHELXL97 (Sheldrick, 2008)'
_computing_molecular_graphics     'SHELXTL (Sheldrick, 2008)'
_computing_publication_material     'SHELXTL (Sheldrick, 2008)'
loop_
    _atom_site_type_symbol
    _atom_site_label
    _atom_site_fract_x
    _atom_site_fract_y
    _atom_site_fract_z
    _atom_site_U_iso_or_equiv
    _atom_site_adp_type
    _atom_site_calc_flag
    _atom_site_refinement_flags
    _atom_site_occupancy
    _atom_site_disorder_assembly
    _atom_site_disorder_group
    Cu Cu1 0.26177(3) 0.25376(3) 0.24476(3) 0.02655(14) Uani d . 1 . .
    Cl Cl1 0.41741(11) -0.13876(10) 0.38566(9) 0.0542(3) Uani d . 1 . .
    Cl Cl4 -0.12008(10) 0.61045(11) 0.09196(10) 0.0593(3) Uani d . 1 . .
    Cl Cl6 0.14287(9) 0.67968(9) 0.19926(13) 0.0687(4) Uani d . 1 . .
    Cl Cl2 0.44972(12) -0.16467(11) 0.16082(9) 0.0619(3) Uani d . 1 . .
    Cl Cl3 0.67814(10) -0.15040(9) 0.30617(13) 0.0744(4) Uani d . 1 . .
    Cl Cl5 -0.08098(15) 0.63279(11) 0.31833(10) 0.0716(4) Uani d . 1 . .
    N N7 0.2999(2) 0.3951(2) 0.3900(2) 0.0290(5) Uani d . 1 . .
    N N3 0.2209(2) 0.1099(2) 0.1006(2) 0.0296(5) Uani d . 1 . .
    N N1 0.1157(2) 0.1667(2) 0.3089(2) 0.0294(5) Uani d . 1 . .
    O O1 0.6441(2) 0.1316(2) 0.3576(2) 0.0412(6) Uani d . 1 . .
    O O3 0.1177(2) 0.4023(2) 0.1870(2) 0.0390(5) Uani d . 1 . .
    C C16 0.0052(3) 0.4292(3) 0.1668(2) 0.0271(6) Uani d . 1 . .
    N N5 0.4180(2) 0.3358(2) 0.1859(2) 0.0269(5) Uani d . 1 . .
    C C14 0.5229(3) -0.0894(3) 0.2966(3) 0.0349(7) Uani d . 1 . .
    N N8 0.3302(3) 0.5850(3) 0.5243(2) 0.0424(7) Uani d . 1 . .
    H H8A 0.3349 0.6695 0.5591 0.051 Uiso calc R 1 . .
    C C15 -0.0107(3) 0.5819(3) 0.1915(3) 0.0357(7) Uani d . 1 . .
    C C4 0.1621(3) -0.0146(3) 0.0788(3) 0.0377(7) Uani d . 1 . .
    H H4A 0.1307 -0.0507 0.1311 0.045 Uiso calc R 1 . .
    C C3 -0.0074(3) 0.1991(3) 0.3191(3) 0.0335(6) Uani d . 1 . .
    H H3A -0.0390 0.2708 0.3018 0.040 Uiso calc R 1 . .
    N N6 0.6185(2) 0.3773(3) 0.1383(2) 0.0337(6) Uani d . 1 . .
    H H6A 0.7006 0.3686 0.1245 0.040 Uiso calc R 1 . .
    O O2 0.4247(2) 0.1096(2) 0.3115(2) 0.0460(6) Uani d . 1 . .
    C C12 0.2979(4) 0.5269(3) 0.4173(3) 0.0394(7) Uani d . 1 . .
    H H12A 0.2769 0.5727 0.3689 0.047 Uiso calc R 1 . .
    N N2 -0.0805(3) 0.1150(3) 0.3579(2) 0.0376(6) Uani d . 1 . .
    H H2A -0.1633 0.1184 0.3713 0.045 Uiso calc R 1 . .
    C C13 0.5316(3) 0.0686(3) 0.3258(3) 0.0294(6) Uani d . 1 . .
    C C9 0.5368(3) 0.2938(3) 0.1716(3) 0.0313(6) Uani d . 1 . .
    H H9A 0.5608 0.2159 0.1833 0.038 Uiso calc R 1 . .
    C C1 0.1205(3) 0.0559(3) 0.3430(3) 0.0399(7) Uani d . 1 . .
    H H1A 0.1957 0.0112 0.3454 0.048 Uiso calc R 1 . .
    N N4 0.1536(3) -0.0808(3) -0.0272(3) 0.0433(7) Uani d . 1 . .
    H H4B 0.1195 -0.1626 -0.0581 0.052 Uiso calc R 1 . .
    C C8 0.5480(3) 0.4792(3) 0.1302(3) 0.0424(8) Uani d . 1 . .
    H H8B 0.5789 0.5522 0.1086 0.051 Uiso calc R 1 . .
    C C2 -0.0014(3) 0.0224(4) 0.3726(3) 0.0438(8) Uani d . 1 . .
    H H2B -0.0262 -0.0491 0.3978 0.053 Uiso calc R 1 . .
    C C7 0.4245(3) 0.4526(3) 0.1596(3) 0.0381(7) Uani d . 1 . .
    H H7A 0.3546 0.5052 0.1618 0.046 Uiso calc R 1 . .
    C C11 0.3542(4) 0.4870(4) 0.5681(3) 0.0456(8) Uani d . 1 . .
    H H11A 0.3785 0.4980 0.6409 0.055 Uiso calc R 1 . .
    C C6 0.2081(5) 0.0029(5) -0.0779(3) 0.0653(13) Uani d . 1 . .
    H H6B 0.2160 -0.0161 -0.1523 0.078 Uiso calc R 1 . .
    C C5 0.2490(5) 0.1207(4) 0.0017(3) 0.0543(10) Uani d . 1 . .
    H H5A 0.2902 0.1974 -0.0095 0.065 Uiso calc R 1 . .
    C C10 0.3354(4) 0.3696(3) 0.4845(3) 0.0405(7) Uani d . 1 . .
    H H10A 0.3452 0.2852 0.4904 0.049 Uiso calc R 1 . .
    O O4 -0.1012(2) 0.3534(2) 0.1345(2) 0.0390(6) Uani d . 1 . .
loop_
    _atom_site_aniso_label
    _atom_site_aniso_U_11
    _atom_site_aniso_U_22
    _atom_site_aniso_U_33
    _atom_site_aniso_U_12
    _atom_site_aniso_U_13
    _atom_site_aniso_U_23
    Cu1 0.0222(2) 0.0225(2) 0.0301(2) -0.00600(13) 0.00312(13) 0.00353(15)
    Cl1 0.0542(6) 0.0461(5) 0.0682(6) -0.0106(4) 0.0040(4) 0.0314(4)
    Cl4 0.0390(5) 0.0648(6) 0.0921(8) 0.0136(4) -0.0025(5) 0.0498(6)
    Cl6 0.0311(5) 0.0322(5) 0.1425(12) -0.0079(3) -0.0069(5) 0.0329(5)
    Cl2 0.0673(7) 0.0517(6) 0.0537(6) -0.0014(5) 0.0007(5) 0.0010(4)
    Cl3 0.0299(5) 0.0347(5) 0.1577(13) 0.0097(4) -0.0054(6) 0.0295(6)
    Cl5 0.0955(9) 0.0523(6) 0.0649(7) 0.0291(6) 0.0273(6) 0.0068(5)
    N7 0.0274(12) 0.0239(12) 0.0307(12) -0.0021(9) 0.0016(9) 0.0032(9)
    N3 0.0265(12) 0.0227(12) 0.0352(13) -0.0011(9) 0.0000(9) 0.0045(9)
    N1 0.0220(12) 0.0265(12) 0.0366(13) -0.0031(9) 0.0016(9) 0.0072(10)
    O1 0.0255(11) 0.0243(11) 0.0680(16) -0.0004(8) 0.0045(10) 0.0072(10)
    O3 0.0243(11) 0.0312(11) 0.0648(16) 0.0079(9) -0.0020(10) 0.0193(10)
    C16 0.0235(13) 0.0207(13) 0.0377(15) 0.0043(10) 0.0042(10) 0.0096(10)
    N5 0.0215(11) 0.0241(11) 0.0319(12) -0.0026(9) 0.0001(9) 0.0059(9)
    C14 0.0225(14) 0.0250(14) 0.056(2) 0.0005(11) -0.0017(12) 0.0128(13)
    N8 0.0403(16) 0.0304(14) 0.0435(16) -0.0018(11) 0.0021(12) -0.0050(12)
    C15 0.0238(14) 0.0259(14) 0.058(2) 0.0039(11) 0.0032(13) 0.0142(13)
    C4 0.0408(18) 0.0237(14) 0.0433(18) -0.0025(12) 0.0015(13) 0.0049(12)
    C3 0.0240(14) 0.0353(16) 0.0424(17) 0.0007(11) 0.0042(11) 0.0144(13)
    N6 0.0193(12) 0.0384(14) 0.0436(15) 0.0014(10) 0.0066(10) 0.0132(11)
    O2 0.0285(12) 0.0370(13) 0.0778(19) 0.0111(10) 0.0030(11) 0.0239(12)
    C12 0.0413(18) 0.0271(15) 0.0458(19) 0.0002(13) -0.0012(14) 0.0075(13)
    N2 0.0210(12) 0.0474(16) 0.0459(15) -0.0026(11) 0.0043(10) 0.0184(12)
    C13 0.0260(14) 0.0209(13) 0.0437(16) 0.0048(10) 0.0085(11) 0.0121(11)
    C9 0.0257(14) 0.0303(14) 0.0398(16) 0.0050(11) 0.0042(11) 0.0132(12)
    C1 0.0252(15) 0.0426(18) 0.059(2) 0.0046(13) 0.0035(13) 0.0259(15)
    N4 0.0420(16) 0.0270(14) 0.0465(17) -0.0031(11) -0.0039(12) -0.0062(12)
    C8 0.0301(16) 0.0394(18) 0.067(2) 0.0030(13) 0.0102(15) 0.0290(16)
    C2 0.0341(18) 0.049(2) 0.056(2) -0.0062(14) 0.0003(14) 0.0309(17)
    C7 0.0255(15) 0.0341(16) 0.062(2) 0.0053(12) 0.0068(13) 0.0243(15)
    C11 0.049(2) 0.048(2) 0.0307(16) -0.0056(16) 0.0007(13) 0.0033(14)
    C6 0.087(3) 0.059(3) 0.0338(19) -0.020(2) 0.0015(19) -0.0010(18)
    C5 0.073(3) 0.047(2) 0.0355(18) -0.0206(19) -0.0033(17) 0.0105(15)
    C10 0.048(2) 0.0372(17) 0.0346(16) 0.0008(14) 0.0011(13) 0.0101(13)
    O4 0.0229(10) 0.0261(11) 0.0637(16) -0.0024(8) -0.0011(9) 0.0102(10)
_geom_special_details
;
All esds (except the esd in the dihedral angle between two l.s. planes) are
estimated using the full covariance matrix. The cell esds are taken into
account individually in the estimation of esds in distances, angles and
torsion angles; correlations between esds in cell parameters are only used
when they are defined by crystal symmetry. An approximate (isotropic)
treatment of cell esds is used for estimating esds involving l.s. planes.
;
loop_
    _geom_bond_atom_site_label_1
    _geom_bond_atom_site_label_2
    _geom_bond_site_symmetry_2
    _geom_bond_distance
    _geom_bond_publ_flag
    Cu1 N7 . 1.997(2) y
    Cu1 N3 . 2.001(2) y
    Cu1 N1 . 2.011(3) y
    Cu1 N5 . 2.022(3) y
    Cu1 O3 . 2.479(2) y
    Cu1 O2 . 2.618(2) y
    Cl1 C14 . 1.768(4) ?
    Cl4 C15 . 1.767(4) ?
    Cl6 C15 . 1.757(3) ?
    Cl2 C14 . 1.778(4) ?
    Cl3 C14 . 1.754(3) ?
    Cl5 C15 . 1.768(4) ?
    N7 C12 . 1.325(4) ?
    N7 C10 . 1.370(4) ?
    N3 C4 . 1.328(4) ?
    N3 C5 . 1.362(5) ?
    N1 C3 . 1.316(4) ?
    N1 C1 . 1.375(4) ?
    O1 C13 . 1.240(4) ?
    O3 C16 . 1.226(4) ?
    C16 O4 . 1.245(4) ?
    C16 C15 . 1.565(4) ?
    N5 C9 . 1.312(4) ?
    N5 C7 . 1.372(4) ?
    C14 C13 . 1.582(4) ?
    N8 C12 . 1.339(5) ?
    N8 C11 . 1.358(5) ?
    N8 H8A . 0.8600 ?
    C4 N4 . 1.327(4) ?
    C4 H4A . 0.9300 ?
    C3 N2 . 1.333(4) ?
    C3 H3A . 0.9300 ?
    N6 C9 . 1.333(4) ?
    N6 C8 . 1.367(4) ?
    N6 H6A . 0.8600 ?
    O2 C13 . 1.220(4) ?
    C12 H12A . 0.9300 ?
    N2 C2 . 1.364(5) ?
    N2 H2A . 0.8600 ?
    C9 H9A . 0.9300 ?
    C1 C2 . 1.353(5) ?
    C1 H1A . 0.9300 ?
    N4 C6 . 1.350(6) ?
    N4 H4B . 0.8600 ?
    C8 C7 . 1.348(5) ?
    C8 H8B . 0.9300 ?
    C2 H2B . 0.9300 ?
    C7 H7A . 0.9300 ?
    C11 C10 . 1.358(5) ?
    C11 H11A . 0.9300 ?
    C6 C5 . 1.357(5) ?
    C6 H6B . 0.9300 ?
    C5 H5A . 0.9300 ?
    C10 H10A . 0.9300 ?
loop_
    _geom_angle_atom_site_label_1
    _geom_angle_atom_site_label_2
    _geom_angle_atom_site_label_3
    _geom_angle_site_symmetry_1
    _geom_angle_site_symmetry_3
    _geom_angle
    _geom_angle_publ_flag
    N7 Cu1 N3 . . 178.78(10) ?
    N7 Cu1 N1 . . 87.99(10) ?
    N3 Cu1 N1 . . 90.80(11) ?
    N7 Cu1 N5 . . 91.08(10) ?
    N3 Cu1 N5 . . 90.11(10) ?
    N1 Cu1 N5 . . 175.95(10) ?
    N7 Cu1 O3 . . 88.90(10) ?
    N3 Cu1 O3 . . 91.37(9) ?
    N1 Cu1 O3 . . 95.17(9) ?
    N5 Cu1 O3 . . 88.70(9) ?
    N7 Cu1 O2 . . 88.42(10) ?
    N3 Cu1 O2 . . 91.36(10) ?
    N1 Cu1 O2 . . 87.03(9) ?
    N5 Cu1 O2 . . 89.06(9) ?
    O3 Cu1 O2 . . 176.47(7) ?
    C12 N7 C10 . . 105.8(3) ?
    C12 N7 Cu1 . . 130.0(2) ?
    C10 N7 Cu1 . . 124.2(2) ?
    C4 N3 C5 . . 104.8(3) ?
    C4 N3 Cu1 . . 129.0(2) ?
    C5 N3 Cu1 . . 126.2(2) ?
    C3 N1 C1 . . 106.1(3) ?
    C3 N1 Cu1 . . 126.4(2) ?
    C1 N1 Cu1 . . 127.3(2) ?
    O3 C16 O4 . . 129.6(3) ?
    O3 C16 C15 . . 116.0(3) ?
    O4 C16 C15 . . 114.3(2) ?
    C9 N5 C7 . . 105.8(3) ?
    C9 N5 Cu1 . . 127.4(2) ?
    C7 N5 Cu1 . . 126.8(2) ?
    C13 C14 Cl3 . . 114.2(2) ?
    C13 C14 Cl1 . . 108.4(2) ?
    Cl3 C14 Cl1 . . 108.81(19) ?
    C13 C14 Cl2 . . 108.8(2) ?
    Cl3 C14 Cl2 . . 107.99(19) ?
    Cl1 C14 Cl2 . . 108.56(17) ?
    C12 N8 C11 . . 108.0(3) ?
    C12 N8 H8A . . 126.0 ?
    C11 N8 H8A . . 126.0 ?
    C16 C15 Cl6 . . 112.6(2) ?
    C16 C15 Cl4 . . 111.9(2) ?
    Cl6 C15 Cl4 . . 107.7(2) ?
    C16 C15 Cl5 . . 106.0(2) ?
    Cl6 C15 Cl5 . . 109.80(19) ?
    Cl4 C15 Cl5 . . 108.70(17) ?
    N4 C4 N3 . . 111.3(3) ?
    N4 C4 H4A . . 124.3 ?
    N3 C4 H4A . . 124.3 ?
    N1 C3 N2 . . 110.6(3) ?
    N1 C3 H3A . . 124.7 ?
    N2 C3 H3A . . 124.7 ?
    C9 N6 C8 . . 107.4(3) ?
    C9 N6 H6A . . 126.3 ?
    C8 N6 H6A . . 126.3 ?
    N7 C12 N8 . . 110.6(3) ?
    N7 C12 H12A . . 124.7 ?
    N8 C12 H12A . . 124.7 ?
    C3 N2 C2 . . 108.2(3) ?
    C3 N2 H2A . . 125.9 ?
    C2 N2 H2A . . 125.9 ?
    O2 C13 O1 . . 129.8(3) ?
    O2 C13 C14 . . 113.8(3) ?
    O1 C13 C14 . . 116.3(2) ?
    N5 C9 N6 . . 111.3(3) ?
    N5 C9 H9A . . 124.4 ?
    N6 C9 H9A . . 124.4 ?
    C2 C1 N1 . . 109.2(3) ?
    C2 C1 H1A . . 125.4 ?
    N1 C1 H1A . . 125.4 ?
    C4 N4 C6 . . 107.9(3) ?
    C4 N4 H4B . . 126.0 ?
    C6 N4 H4B . . 126.0 ?
    C7 C8 N6 . . 106.1(3) ?
    C7 C8 H8B . . 126.9 ?
    N6 C8 H8B . . 126.9 ?
    C1 C2 N2 . . 105.9(3) ?
    C1 C2 H2B . . 127.0 ?
    N2 C2 H2B . . 127.0 ?
    C8 C7 N5 . . 109.4(3) ?
    C8 C7 H7A . . 125.3 ?
    N5 C7 H7A . . 125.3 ?
    C10 C11 N8 . . 106.2(3) ?
    C10 C11 H11A . . 126.9 ?
    N8 C11 H11A . . 126.9 ?
    N4 C6 C5 . . 105.9(4) ?
    N4 C6 H6B . . 127.0 ?
    C5 C6 H6B . . 127.0 ?
    C6 C5 N3 . . 110.0(4) ?
    C6 C5 H5A . . 125.0 ?
    N3 C5 H5A . . 125.0 ?
    C11 C10 N7 . . 109.4(3) ?
    C11 C10 H10A . . 125.3 ?
    N7 C10 H10A . . 125.3 ?
loop_
    _geom_hbond_atom_site_label_D
    _geom_hbond_atom_site_label_H
    _geom_hbond_atom_site_label_A
    _geom_hbond_site_symmetry_A
    _geom_hbond_distance_DH
    _geom_hbond_distance_HA
    _geom_hbond_distance_DA
    _geom_hbond_angle_DHA
    N8 H8A O1 2_666 0.86 2.03 2.885(3) 177.1
    N6 H6A O4 1_655 0.86 2.02 2.854(3) 164.1
    N2 H2A O1 1_455 0.86 1.96 2.790(3) 162.4
    N4 H4B O4 2 0.86 1.93 2.764(3) 162.0
