# Supplementary material for: Tetra­imidazole­bis(trichloro­acetato)copper(II)
Source: Acta Crystallogr Sect E Struct Rep Online. 2010 May 22;66(Pt 6):m682. doi: 10.1107/S1600536810017459 (PMC2979359; doi:10.1107/S1600536810017459)
Supplement: Supplementary file 2 [file e-66-0m682-Isup2.hkl]

# 
# h,k,l, Fc-squared, Fo-squared, sigma(Fo-squared) and status flag 
# 
data_I
_shelx_title ' wf09265 in P-1' 
_shelx_refln_list_code          4 
_shelx_F_calc_maximum      211.38 
_exptl_crystal_F_000       662.00 
_reflns_d_resolution_high  0.7700 
 
loop_ 
 _symmetry_equiv_pos_as_xyz 
 'x, y, z' 
 '-x, -y, -z' 
 
_cell_length_a    10.0540 
_cell_length_b    10.5390 
_cell_length_c    12.9590 
_cell_angle_alpha 108.120 
_cell_angle_beta   92.926 
_cell_angle_gamma  95.176 
 
_shelx_F_squared_multiplier     1.000 
 
loop_ 
 _refln_index_h 
 _refln_index_k 
 _refln_index_l 
 _refln_F_squared_calc 
 _refln_F_squared_meas 
 _refln_F_squared_sigma 
 _refln_observed_status 
   4   0   0     1811.24     2014.06     99.82 o 
   5   0   0     2147.14     2497.68    147.34 o 
   6   0   0      777.95      812.88     22.83 o 
   7   0   0     3643.98     4419.07    181.52 o 
   8   0   0      675.02      793.56     24.32 o 
   9   0   0      966.71     1020.33     34.41 o 
  10   0   0       80.17       68.59      6.41 o 
  11   0   0       15.27       15.57      4.72 o 
  12   0   0      104.75      122.89     15.92 o 
 -13   1   0      188.99      221.46     23.50 o 
 -12   1   0      322.91      348.99     22.90 o 
 -11   1   0       34.09       36.41      9.25 o 
 -10   1   0        1.90        2.89      4.02 o 
  -9   1   0        2.43        2.51      2.55 o 
  -8   1   0      154.39      194.07     15.48 o 
  -7   1   0     1806.38     2302.33     74.53 o 
  -6   1   0      148.82      160.66      3.88 o 
  -5   1   0     4367.73     5188.33    382.93 o 
  -2   1   0      151.48      127.50      2.43 o 
   1   1   0    12262.10    14206.37   1521.30 o 
   2   1   0      289.63      280.34      7.98 o 
   3   1   0     1649.79     1689.07     77.64 o 
   4   1   0      897.57      904.59     39.06 o 
   5   1   0        2.77        4.60      0.90 o 
   6   1   0      301.92      361.16     10.29 o 
   7   1   0      619.83      617.95     15.66 o 
   8   1   0      366.84      426.75     11.96 o 
   9   1   0       13.50       26.46      2.06 o 
  10   1   0       69.72       66.65      3.41 o 
  11   1   0        1.90        4.45      3.23 o 
  12   1   0       18.01       13.40      4.62 o 
 -13   2   0       95.94      100.78     16.82 o 
 -12   2   0      498.72      535.60     37.24 o 
 -11   2   0       14.43       16.78      7.41 o 
 -10   2   0      451.54      492.22     26.88 o 
  -9   2   0      324.14      377.76     19.80 o 
  -8   2   0      401.30      481.43     23.05 o 
  -7   2   0        1.69        7.56      2.57 o 
  -6   2   0     1901.41     2185.55     90.74 o 
  -5   2   0       22.47       21.99      2.92 o 
  -4   2   0      324.96      373.39      8.56 o 
  -3   2   0     7924.64     3847.15   3594.70 o 
  -2   2   0      620.94      626.02     26.19 o 
  -1   2   0       22.28       31.08      2.29 o 
   0   2   0       41.33       41.34      0.91 o 
   1   2   0      588.70      526.86     16.13 o 
   2   2   0     2057.43     2123.44     69.99 o 
   3   2   0     5790.48     7289.57    419.29 o 
   4   2   0     1704.42     1645.35     53.96 o 
   5   2   0     2487.19     2843.29    116.62 o 
   6   2   0     1130.60     1337.55     35.04 o 
   7   2   0      734.67      796.16     22.39 o 
   8   2   0      130.55      149.58      6.00 o 
   9   2   0       64.42       73.54      3.34 o 
  10   2   0      275.34      310.64     13.39 o 
  11   2   0       59.56       70.07      3.51 o 
  12   2   0       26.18       28.89      7.31 o 
 -12   3   0      174.09      170.19     17.95 o 
 -11   3   0      396.11      435.63     26.95 o 
 -10   3   0      999.04     1070.14     64.89 o 
  -9   3   0      744.88      784.14     37.14 o 
  -8   3   0      123.47      137.39      9.95 o 
  -7   3   0      230.96      293.60     17.36 o 
  -6   3   0      149.21      209.49      7.53 o 
  -5   3   0     1731.77     1822.06     94.18 o 
  -4   3   0     1014.41     1015.52     36.66 o 
  -3   3   0      108.86      140.89      3.29 o 
  -2   3   0     1439.16     1595.46     48.06 o 
  -1   3   0     8570.61    11503.69    656.65 o 
   0   3   0      123.20      115.49      2.68 o 
   1   3   0    14091.36    15343.54   1472.26 o 
   2   3   0     3516.11     3945.58    168.84 o 
   3   3   0     9716.28    11684.36    839.59 o 
   4   3   0      360.84      447.04     12.52 o 
   5   3   0      125.32      130.48      3.42 o 
   6   3   0      152.50      158.18      3.53 o 
   7   3   0      249.62      260.42      8.23 o 
   8   3   0     1745.10     1904.61     62.39 o 
   9   3   0       24.62       26.94      2.91 o 
  10   3   0      932.07     1037.05     32.93 o 
  11   3   0      451.67      481.05     17.00 o 
  12   3   0       18.00       15.52      3.30 o 
 -12   4   0       97.42       98.72     22.18 o 
 -11   4   0      238.39      254.79     19.27 o 
 -10   4   0      757.56      844.05     54.85 o 
  -9   4   0     1673.66     1867.28    101.37 o 
  -8   4   0      235.75      263.06     12.43 o 
  -7   4   0       59.10       70.69      7.77 o 
  -6   4   0      344.30      383.96     16.87 o 
  -5   4   0     4292.17     4999.61    267.26 o 
  -4   4   0     6067.61     7573.25    458.85 o 
  -3   4   0       29.87       48.16      3.94 o 
  -2   4   0    12331.10    14581.40   1170.47 o 
  -1   4   0      567.24      574.98     14.06 o 
   0   4   0    11575.72    14089.07   1090.28 o 
   1   4   0      637.13      656.79     22.57 o 
   2   4   0       27.75       35.16      2.20 o 
   3   4   0      143.45      173.61      3.53 o 
   4   4   0     9747.40    11819.71    718.00 o 
   5   4   0      667.06      659.00     14.92 o 
   6   4   0      466.81      486.18     14.45 o 
   7   4   0       77.72       83.28      3.50 o 
   8   4   0      576.92      607.95     18.97 o 
   9   4   0      296.90      310.96     10.05 o 
  10   4   0      171.46      194.64      6.45 o 
  11   4   0      532.62      614.54     30.22 o 
 -12   5   0      147.53      134.95     15.47 o 
 -11   5   0       11.57       13.11      7.62 o 
 -10   5   0       14.66       11.97      3.96 o 
  -9   5   0     1392.08     1542.12     84.06 o 
  -8   5   0     1112.51     1242.79     63.39 o 
  -7   5   0      921.55     1022.97     41.41 o 
  -6   5   0       29.28       33.65      3.34 o 
  -5   5   0      374.75      454.08     11.16 o 
  -4   5   0     1390.67     1089.87    229.09 o 
  -3   5   0      313.13      273.50     69.59 o 
  -2   5   0       22.61       21.48      5.33 o 
  -1   5   0     5727.83     7247.07    421.73 o 
   0   5   0        2.84        0.85      0.35 o 
   1   5   0      346.43      455.70     20.19 o 
   2   5   0      442.09      453.41     21.11 o 
   3   5   0      665.86      729.48     17.32 o 
   4   5   0      442.69      426.12      9.23 o 
   5   5   0     1657.64     1691.72     48.57 o 
   6   5   0      376.04      379.88     10.13 o 
   7   5   0     1319.06     1443.65     45.94 o 
   8   5   0      223.93      246.96      8.82 o 
   9   5   0       72.95       77.31      4.71 o 
  10   5   0      905.49      868.37     24.72 o 
  11   5   0      242.49      249.96     14.11 o 
 -12   6   0        0.53        4.97      3.87 o 
 -11   6   0       65.13       63.85     13.41 o 
 -10   6   0        1.31        1.77      4.38 o 
  -9   6   0      174.83      183.97     12.72 o 
  -8   6   0     1222.36     1248.86     56.21 o 
  -7   6   0      173.37      194.85      8.64 o 
  -6   6   0        5.19        7.75      1.56 o 
  -5   6   0        0.23        1.96      1.03 o 
  -4   6   0     1147.82     1178.24     41.70 o 
  -3   6   0      960.25      976.20     30.56 o 
  -2   6   0     3226.63     4040.25    152.61 o 
  -1   6   0        1.84        1.53      1.37 o 
   0   6   0        2.44        4.80      1.34 o 
   1   6   0      754.75      762.93     31.03 o 
   2   6   0      141.49      192.00     13.28 o 
   3   6   0     2077.74     2381.52    148.02 o 
   4   6   0     2674.17     2879.97    116.25 o 
   5   6   0      430.44      443.17     10.99 o 
   6   6   0     1237.93     1357.64     41.60 o 
   7   6   0        7.22       12.23      2.19 o 
   8   6   0      677.73      698.24     19.46 o 
   9   6   0      235.79      258.11      9.64 o 
  10   6   0        3.06        3.69      2.21 o 
 -11   7   0       28.22       32.36      7.17 o 
 -10   7   0        0.59        1.67      3.14 o 
  -9   7   0       90.85      102.48      9.45 o 
  -8   7   0      193.92      206.18     16.23 o 
  -7   7   0      766.43      816.36     38.60 o 
  -6   7   0     2202.59     2398.12     87.61 o 
  -5   7   0      181.74      192.62      7.75 o 
  -4   7   0      243.00      251.83     15.15 o 
  -3   7   0     1099.66     1120.56     68.99 o 
  -2   7   0     1208.56     1186.59     31.11 o 
  -1   7   0     5353.17     6611.98    305.60 o 
   0   7   0      653.63      656.65     36.43 o 
   1   7   0     1056.92     1066.08     59.88 o 
   2   7   0      114.23      100.55     11.87 o 
   3   7   0       35.03       39.69      4.72 o 
   4   7   0       12.70       19.70      6.66 o 
   5   7   0     1395.53     1442.33     65.13 o 
   6   7   0      978.23     1040.01     29.12 o 
   7   7   0        1.75        2.83      1.05 o 
   8   7   0       47.44       46.26      3.00 o 
   9   7   0      952.89      931.07     33.81 o 
 -11   8   0      180.97      184.91     16.32 o 
 -10   8   0       41.31       50.53     10.21 o 
  -9   8   0        6.44        1.92      3.88 o 
  -8   8   0       12.11       18.70      5.39 o 
  -7   8   0      197.99      202.98     10.94 o 
  -6   8   0     2552.03     2733.69    106.56 o 
  -5   8   0     1277.73     1147.06    145.33 o 
  -4   8   0     1134.36     1183.56     72.09 o 
  -3   8   0       53.00       65.88      3.33 o 
  -2   8   0       61.42       69.33      2.71 o 
  -1   8   0       96.84       92.52      2.76 o 
   0   8   0     2010.94     2211.46    126.33 o 
   1   8   0      575.15      557.75     26.95 o 
   2   8   0     4038.69     4416.74    357.10 o 
   3   8   0     1142.88     1558.80    105.12 o 
   4   8   0      271.07      282.04     24.18 o 
   5   8   0      120.85      103.81      8.51 o 
   6   8   0      316.28      324.26     17.85 o 
   7   8   0       11.00        1.07      3.84 o 
 -10   9   0        7.00        6.52      3.17 o 
  -9   9   0        3.71        3.32      2.21 o 
  -8   9   0        3.57        6.27      2.65 o 
  -7   9   0        1.04        2.17      1.34 o 
  -6   9   0      115.10      125.67      8.48 o 
  -5   9   0     1100.38     1130.90     87.56 o 
  -4   9   0      477.62      495.96     18.95 o 
  -3   9   0      671.79      641.96     20.95 o 
  -2   9   0       42.77       40.95      1.97 o 
  -1   9   0     1200.15     1295.68     66.74 o 
   0   9   0      155.35      155.76     16.59 o 
   1   9   0      324.69      369.01     28.26 o 
   2   9   0       20.27       30.45      5.11 o 
   3   9   0      427.72      457.74     24.47 o 
   4   9   0      165.82      162.71     11.72 o 
   5   9   0      214.04      196.28     21.31 o 
   6   9   0      115.49      140.24     18.00 o 
  -9  10   0        0.51       -1.77      3.31 o 
  -8  10   0       28.81       22.16      4.97 o 
  -7  10   0       41.04       54.36      3.60 o 
  -6  10   0      327.07      354.24     12.63 o 
  -5  10   0      479.16      458.27     34.08 o 
  -4  10   0      488.73      450.73     25.42 o 
  -3  10   0      403.26      375.44     17.71 o 
  -2  10   0        2.91        2.34      1.22 o 
  -1  10   0        3.14        3.60      4.62 o 
   0  10   0      380.51      390.32     21.79 o 
   1  10   0      722.40      729.03     55.60 o 
   2  10   0      585.30      704.85     54.72 o 
   3  10   0       57.01       50.98     12.50 o 
   4  10   0        2.20        2.72      5.69 o 
   5  10   0       67.73      124.63     19.51 o 
   6  10   0      246.72      256.26     18.34 o 
  -8  11   0       74.76       66.96      5.74 o 
  -7  11   0       39.79       40.55      3.23 o 
  -6  11   0      132.11      139.46      7.88 o 
  -5  11   0       65.35       80.75      5.54 o 
  -4  11   0        0.80        2.60      1.23 o 
  -3  11   0       89.15       83.32      7.40 o 
  -2  11   0      141.85      140.82     18.14 o 
  -1  11   0      107.49       89.94     15.42 o 
   0  11   0       16.75       16.39      8.32 o 
   1  11   0      199.72      201.44     25.25 o 
   2  11   0       34.86       30.55      6.66 o 
   3  11   0      355.34      399.95     26.71 o 
   4  11   0      500.24      495.68     32.54 o 
  -6  12   0       24.77       15.85      2.41 o 
  -5  12   0       72.18       80.51     10.90 o 
  -4  12   0        2.88        0.73      3.79 o 
  -3  12   0        0.69        1.07      2.48 o 
  -2  12   0      208.53      182.56     22.67 o 
  -1  12   0       15.63       17.56      8.80 o 
   0  12   0      277.52      278.63     20.14 o 
   1  12   0       13.88       40.47     13.18 o 
   2  12   0       37.21       33.52     11.97 o 
   3  12   0       32.32       24.95     11.43 o 
  -1 -13   1        7.85       -4.33      7.64 o 
   0 -13   1       35.83       46.31     14.01 o 
   1 -13   1       28.49       29.82      6.57 o 
   2 -13   1      184.74      198.08     24.47 o 
   3 -13   1       19.44       18.39      8.61 o 
  -4 -12   1       12.33      128.42     24.61 o 
  -3 -12   1       16.65       23.79     11.19 o 
  -2 -12   1        5.60       24.61     10.99 o 
  -1 -12   1      439.53      474.18     30.99 o 
   0 -12   1      494.65      499.43     32.20 o 
   1 -12   1      142.14      172.44     22.08 o 
   2 -12   1      125.85      123.26     17.90 o 
   3 -12   1        0.98        4.52      5.20 o 
   4 -12   1       17.57       17.46      4.13 o 
   5 -12   1       10.59        7.09      1.88 o 
   6 -12   1       94.83      100.12      5.76 o 
  -5 -11   1      275.91      271.24     32.83 o 
  -4 -11   1       76.29      126.47     21.79 o 
  -3 -11   1       54.02       74.28     16.25 o 
  -2 -11   1       78.39       74.43     15.76 o 
  -1 -11   1      488.56      520.30     46.65 o 
   0 -11   1        5.02        2.48      5.30 o 
   1 -11   1      111.28      126.23     10.56 o 
   2 -11   1     1215.63     1262.89     58.91 o 
   3 -11   1      429.14      413.83     22.38 o 
   4 -11   1      108.63      115.50      8.56 o 
   5 -11   1       10.94        8.25      2.08 o 
   6 -11   1       46.15       41.52     10.34 o 
   7 -11   1      165.21      177.00      8.21 o 
   8 -11   1      388.70      358.22     21.28 o 
  -6 -10   1        2.65        0.19      2.38 o 
  -5 -10   1      628.08      641.52     37.16 o 
  -4 -10   1       67.97      119.96     18.05 o 
  -3 -10   1       27.73       78.66     14.64 o 
  -2 -10   1      463.05      718.52     55.41 o 
  -1 -10   1      374.47      401.22     23.06 o 
   0 -10   1       31.12       35.22      5.40 o 
   1 -10   1      381.97      397.86     29.43 o 
   2 -10   1       94.60       83.06      4.13 o 
   3 -10   1        5.86        4.02      2.91 o 
   4 -10   1      270.63      263.32      8.91 o 
   5 -10   1      525.24      576.51     50.98 o 
   6 -10   1        3.55        1.67      1.63 o 
   7 -10   1      447.05      452.17     15.02 o 
   8 -10   1        0.26        1.87      3.09 o 
   9 -10   1      376.85      358.82     23.92 o 
  -7  -9   1      285.24      286.17     17.71 o 
  -6  -9   1       34.78      457.16     38.92 o 
  -5  -9   1      319.46      326.11     29.77 o 
  -4  -9   1      446.83      497.68     27.00 o 
  -3  -9   1       24.93       26.37      4.82 o 
  -2  -9   1      997.84     1067.69     56.96 o 
  -1  -9   1      120.28      106.58     13.96 o 
   0  -9   1      297.74      260.78     21.89 o 
   1  -9   1        7.48        6.93      1.15 o 
   2  -9   1      954.79     1045.18     31.24 o 
   3  -9   1      134.69      144.46      5.60 o 
   4  -9   1      197.68      215.21      9.70 o 
   5  -9   1      203.17      222.88     10.42 o 
   6  -9   1       64.17       91.88      5.58 o 
   7  -9   1       15.35       26.72      7.91 o 
   8  -9   1      437.55      459.14     26.48 o 
   9  -9   1       57.03       74.51      7.77 o 
  10  -9   1      341.28      334.79     25.94 o 
  -8  -8   1      982.06     1221.75     83.18 o 
  -7  -8   1      166.73      170.75      6.42 o 
  -6  -8   1        0.71        1.73      0.71 o 
  -5  -8   1      784.77      851.86     56.33 o 
  -4  -8   1      111.75      149.24     16.98 o 
  -3  -8   1     4333.06     4720.23    391.34 o 
  -2  -8   1     2500.60     2691.72    192.14 o 
  -1  -8   1     1074.36     1243.34     76.08 o 
   0  -8   1      486.54      469.32     21.65 o 
   1  -8   1      652.42      731.18     29.51 o 
   2  -8   1      245.40      235.32      9.06 o 
   3  -8   1     1381.24     1518.23     67.83 o 
   4  -8   1      184.78      205.50      9.88 o 
   5  -8   1     2768.70     2918.89    142.10 o 
   6  -8   1        1.90        3.61      1.97 o 
   7  -8   1      154.73      136.26      5.35 o 
   8  -8   1      215.78      205.40     10.10 o 
   9  -8   1      125.07      127.64      9.75 o 
  10  -8   1       99.75      100.85      8.48 o 
  11  -8   1       90.93       96.96     11.52 o 
 -10  -7   1      262.85      276.41     12.68 o 
  -9  -7   1      645.77      656.01     34.56 o 
  -8  -7   1      128.91      136.38      5.93 o 
  -7  -7   1     1110.26     1173.55     34.09 o 
  -6  -7   1        5.91       13.33      1.98 o 
  -5  -7   1      721.66      820.66    108.56 o 
  -4  -7   1      336.63      341.54      7.55 o 
  -3  -7   1      524.48      569.87     26.22 o 
  -2  -7   1     6188.66     7424.16    655.67 o 
  -1  -7   1     1917.04     1988.72    106.34 o 
   0  -7   1     2856.90     2989.57    131.58 o 
   1  -7   1       25.01       27.32      3.50 o 
   2  -7   1      223.98      207.22      7.61 o 
   3  -7   1     2171.73     2184.43     86.28 o 
   4  -7   1      510.61      447.44     94.47 o 
   5  -7   1       32.08       42.94      7.18 o 
   6  -7   1      803.47      930.80     27.35 o 
   7  -7   1       58.48       67.86      8.24 o 
   8  -7   1       22.95       15.70      5.65 o 
   9  -7   1        4.68        1.56      2.88 o 
  10  -7   1      242.24      259.81     23.17 o 
  11  -7   1        1.31        5.99      4.45 o 
 -10  -6   1      107.79      106.59      7.69 o 
  -9  -6   1      137.99      159.76      6.00 o 
  -8  -6   1       15.70       26.55      2.44 o 
  -7  -6   1      548.29      574.68     16.89 o 
  -6  -6   1      394.05      452.63     11.75 o 
  -5  -6   1      384.19      453.94     11.21 o 
  -4  -6   1     1662.23     1534.23    111.30 o 
  -3  -6   1     2517.00     2744.84    119.19 o 
  -2  -6   1        2.33        1.79      1.05 o 
  -1  -6   1     1093.68     1124.85     23.74 o 
   0  -6   1        3.83        1.64      1.67 o 
   1  -6   1      141.29      190.11      5.73 o 
   2  -6   1       35.83       45.25      3.62 o 
   3  -6   1     3248.74     3438.24    153.08 o 
   4  -6   1     1335.52     1203.70     60.12 o 
   5  -6   1       73.12       64.11      3.14 o 
   6  -6   1       54.04       57.78      4.35 o 
   7  -6   1        2.40        3.77      2.38 o 
   8  -6   1       86.78      107.57      8.72 o 
   9  -6   1       12.90       19.04      4.19 o 
  10  -6   1       16.10       13.15      4.65 o 
  11  -6   1       97.16      141.85     14.71 o 
  12  -6   1       43.44       44.84     12.70 o 
 -11  -5   1       48.17       36.37      5.75 o 
 -10  -5   1      630.67      812.70    108.18 o 
  -9  -5   1       18.23       31.16      8.95 o 
  -8  -5   1        2.11        3.58      1.70 o 
  -7  -5   1     1135.25     1288.44     36.76 o 
  -6  -5   1      491.19      509.66     18.56 o 
  -5  -5   1       92.12      101.91      4.21 o 
  -4  -5   1        2.62       10.62      5.47 o 
  -3  -5   1       39.38       41.76      4.09 o 
  -2  -5   1      390.70      314.00     11.18 o 
  -1  -5   1     1550.83     1551.74     37.44 o 
   0  -5   1    10329.01    11082.05    955.16 o 
   1  -5   1      136.92      129.37      2.84 o 
   2  -5   1       34.26       37.96      1.97 o 
   3  -5   1       11.01       13.52      2.68 o 
   4  -5   1      667.15      670.92     19.28 o 
   5  -5   1      769.05      839.40     26.55 o 
   6  -5   1      665.60      758.99     44.90 o 
   7  -5   1      407.85      440.52     32.45 o 
   8  -5   1      444.99      476.02     29.50 o 
   9  -5   1        1.80       11.61      6.08 o 
  10  -5   1        2.85        1.58      4.38 o 
  11  -5   1        2.60       -2.51      3.75 o 
  12  -5   1       15.36       29.16     11.18 o 
 -12  -4   1      294.84      286.11     20.97 o 
 -11  -4   1       37.57       30.82      3.12 o 
 -10  -4   1      211.06      211.17      9.12 o 
  -9  -4   1      530.12      582.76     18.78 o 
  -8  -4   1      873.16      907.25     26.97 o 
  -7  -4   1     1154.65     1251.72     55.97 o 
  -6  -4   1      810.12      817.31     27.91 o 
  -5  -4   1       39.78       75.74     13.52 o 
  -4  -4   1     6156.05     7864.32    485.37 o 
  -3  -4   1       27.55       46.70      5.93 o 
  -2  -4   1     2464.45     2440.09    252.20 o 
  -1  -4   1        7.15       15.49      1.28 o 
   0  -4   1      875.21      817.83     30.04 o 
   1  -4   1    28821.13    31012.67   2942.38 o 
   2  -4   1     1425.63        2.68      0.97 o 
   3  -4   1     2522.44     2574.30    293.88 o 
   4  -4   1     3023.03     3645.96    161.60 o 
   5  -4   1      179.98      209.63      9.80 o 
   6  -4   1       15.52        9.10      2.53 o 
   7  -4   1      241.79      255.09     14.06 o 
   8  -4   1     2038.39     2169.68     98.84 o 
   9  -4   1      206.02      212.02     19.85 o 
  10  -4   1       67.69       87.58     10.17 o 
  11  -4   1       40.19       48.49     11.52 o 
  12  -4   1       32.05       35.14      8.17 o 
 -12  -3   1      317.67      326.83     17.72 o 
 -11  -3   1      631.38      673.01     23.42 o 
 -10  -3   1      137.59      145.66      6.41 o 
  -9  -3   1      474.06      499.97     16.42 o 
  -8  -3   1       18.82       16.85      2.12 o 
  -7  -3   1      304.18      315.28     11.93 o 
  -6  -3   1      678.47      706.96     23.06 o 
  -5  -3   1     1044.08     1232.45     59.30 o 
  -4  -3   1     4708.29     6114.13    479.10 o 
  -3  -3   1     4402.98     4894.36    236.65 o 
  -2  -3   1      357.21      258.91      6.35 o 
  -1  -3   1        3.70        5.91      5.45 o 
   0  -3   1      406.94      521.43     13.72 o 
   1  -3   1       25.54       24.55      7.47 o 
   2  -3   1      716.75      804.70     32.86 o 
   3  -3   1      889.14      865.60     20.85 o 
   4  -3   1    15739.08    20164.28   1897.56 o 
   5  -3   1     4774.79     5536.82    440.67 o 
   6  -3   1      352.56      284.13     19.12 o 
   7  -3   1      820.52      874.72     54.24 o 
   8  -3   1      675.02      741.22     33.51 o 
   9  -3   1       53.19       63.19      9.49 o 
  10  -3   1      281.66      311.84     19.53 o 
  11  -3   1        5.26       13.23      7.24 o 
  12  -3   1       11.83        8.25      5.16 o 
 -12  -2   1       53.31       73.48      8.01 o 
 -11  -2   1      268.26      256.77      8.87 o 
 -10  -2   1      322.59      365.68     12.78 o 
  -9  -2   1      559.20      604.15     16.54 o 
  -8  -2   1       50.22       65.95      4.17 o 
  -7  -2   1      725.06      855.20     29.67 o 
  -6  -2   1       14.43       15.03      3.94 o 
  -5  -2   1     1908.98     1948.10    105.90 o 
  -4  -2   1      307.48      328.30     14.16 o 
  -3  -2   1      116.47       94.40      3.79 o 
  -2  -2   1      556.55      531.92     12.50 o 
  -1  -2   1     4356.75     4494.56    212.38 o 
   0  -2   1       22.11       18.26      2.07 o 
   1  -2   1    44683.30    39826.16   5196.06 o 
   2  -2   1     1080.11     1138.32     32.60 o 
   3  -2   1     7167.49     8752.44    534.48 o 
   4  -2   1     1096.34     1079.61     50.74 o 
   5  -2   1     4129.76     5303.77    391.93 o 
   6  -2   1       41.70       46.65      4.18 o 
   7  -2   1     1404.27     1530.49     95.15 o 
   8  -2   1     1191.67     1364.16     59.81 o 
   9  -2   1      313.81      377.42     19.34 o 
  10  -2   1     1068.84     1149.43     64.93 o 
  11  -2   1      165.82      156.95     13.55 o 
  12  -2   1        3.61        9.03      4.87 o 
 -12  -1   1      113.49      139.48     15.88 o 
 -11  -1   1      641.03      730.50     21.26 o 
 -10  -1   1      205.72      211.99      7.10 o 
  -9  -1   1      537.17      629.60     17.46 o 
  -8  -1   1      130.97      132.46      4.86 o 
  -7  -1   1      252.58      273.38     13.72 o 
  -6  -1   1     1474.07     1680.51     94.71 o 
  -5  -1   1       49.80       67.47      6.28 o 
  -4  -1   1     3384.33     3859.42    252.03 o 
  -3  -1   1     8281.88     9465.17    619.59 o 
  -2  -1   1    10276.62    11620.54    823.04 o 
  -1  -1   1      121.19      140.43      2.59 o 
   2  -1   1    22909.98    26092.77   2764.33 o 
   3  -1   1      404.73      410.36     16.88 o 
   4  -1   1     8162.22    10124.88    976.43 o 
   5  -1   1       79.55       87.95      4.72 o 
   6  -1   1      388.68      422.96     17.32 o 
   7  -1   1       88.30       84.59     10.60 o 
   8  -1   1      496.63      504.32     26.46 o 
   9  -1   1      540.93      574.05     22.94 o 
  10  -1   1       45.72       68.72      7.22 o 
  11  -1   1      414.78      464.57     25.88 o 
  12  -1   1        6.85        1.39      3.20 o 
 -13   0   1       16.21       18.53      5.75 o 
 -12   0   1        4.00        4.76      5.42 o 
 -11   0   1      288.83      339.15     20.65 o 
 -10   0   1        2.02        6.95      1.78 o 
  -9   0   1      245.05      250.71      7.00 o 
  -8   0   1     5368.24     6358.58    555.44 o 
  -7   0   1      799.21      920.74     57.45 o 
  -6   0   1     2725.15     3197.28    201.68 o 
  -5   0   1     2899.15     3362.43    207.66 o 
  -4   0   1     4889.87     6327.00    494.56 o 
  -3   0   1    22073.09    26640.83   4097.10 o 
  -2   0   1      118.59       94.05      2.33 o 
   2   0   1        9.48        6.64      0.70 o 
   3   0   1     4432.45     6072.48    313.71 o 
   4   0   1     4723.05     5663.38    286.83 o 
   5   0   1      860.64      780.27     19.61 o 
   6   0   1      662.56      701.49     17.30 o 
   7   0   1     3500.99     4013.58    159.71 o 
   8   0   1      905.19      978.18     27.77 o 
   9   0   1      120.57      114.79      7.71 o 
  10   0   1      139.16      167.12     14.60 o 
  11   0   1      378.94      413.54     27.96 o 
  12   0   1      370.94      371.11     19.18 o 
 -13   1   1      156.81      159.92     15.75 o 
 -12   1   1       46.58       51.51      8.72 o 
 -11   1   1      446.79      437.40     25.85 o 
 -10   1   1       12.20       19.21      4.66 o 
  -9   1   1       12.72       10.79      3.59 o 
  -8   1   1     2070.85     2124.09    151.53 o 
  -7   1   1     3087.77     3454.07    235.73 o 
  -6   1   1     5637.58     7433.79    656.21 o 
  -5   1   1      288.68      340.36     19.12 o 
  -4   1   1     2917.52     3077.47    189.86 o 
  -3   1   1      344.47      391.44     16.20 o 
  -2   1   1      655.65      672.62     23.47 o 
  -1   1   1       93.38       86.65      1.41 o 
   0   1   1     3634.28     3568.78    411.03 o 
   1   1   1       21.33       13.76      0.87 o 
   2   1   1     2440.33     2936.26     88.58 o 
   3   1   1     2490.58     2990.35    114.93 o 
   4   1   1        5.18       37.11      1.51 o 
   5   1   1      939.57     1025.29     27.94 o 
   6   1   1     1849.05     2028.06     60.72 o 
   7   1   1      195.14      212.86      7.35 o 
   8   1   1     2099.28     2281.51     77.78 o 
   9   1   1       22.93       31.76      2.80 o 
  10   1   1      134.93      124.43      4.75 o 
  11   1   1      695.56      682.18     38.62 o 
  12   1   1      311.59      306.56     23.83 o 
 -13   2   1       15.10        7.91      4.25 o 
 -12   2   1       10.43        7.70      6.90 o 
 -11   2   1        9.17       10.75      4.81 o 
 -10   2   1       64.18       75.25     17.95 o 
  -9   2   1      705.95      853.91     56.77 o 
  -8   2   1     1495.24      951.26    584.31 o 
  -7   2   1      707.88      716.97     26.41 o 
  -6   2   1     2477.65     2821.48    114.43 o 
  -5   2   1        3.78       14.87      4.13 o 
  -4   2   1     1452.74     1554.76     49.49 o 
  -3   2   1     1069.65      890.45     44.75 o 
  -2   2   1      625.89      586.49     24.54 o 
  -1   2   1    16472.35    17991.00   1274.50 o 
   0   2   1        0.24        2.13      0.63 o 
   1   2   1     2329.87     3048.46     80.84 o 
   2   2   1      324.85      357.13      6.21 o 
   3   2   1      212.90      291.93      6.89 o 
   4   2   1       14.41       17.31      1.95 o 
   5   2   1     1435.80     1551.91     41.88 o 
   6   2   1     2267.18     2539.32     95.38 o 
   7   2   1       83.77       90.71      4.78 o 
   8   2   1       41.41       45.78      2.76 o 
   9   2   1     1155.63     1188.45     37.75 o 
  10   2   1       23.46       27.59      2.63 o 
  11   2   1      151.94      179.41      6.75 o 
  12   2   1      241.63      253.30     19.42 o 
 -12   3   1       17.86        7.27      6.79 o 
 -11   3   1        1.88        7.13      4.52 o 
 -10   3   1       81.33       95.46     11.63 o 
  -9   3   1        6.08       13.67      4.48 o 
  -8   3   1      616.60      721.82     46.24 o 
  -7   3   1      577.00      565.75     14.13 o 
  -6   3   1      501.10      470.86     12.60 o 
  -5   3   1     3940.92     4668.83    229.63 o 
  -4   3   1      732.12      729.90     19.90 o 
  -3   3   1      411.48      420.88     10.34 o 
  -2   3   1     2587.07     2240.50    654.38 o 
  -1   3   1     1059.39     1041.46     22.10 o 
   0   3   1     5302.97     6281.50    270.72 o 
   1   3   1      435.04      433.25     12.43 o 
   2   3   1     1935.14     1976.00     52.57 o 
   3   3   1     1502.87     1678.57     44.03 o 
   4   3   1       29.48       44.64      1.95 o 
   5   3   1      345.89      359.02      8.71 o 
   6   3   1      409.32      450.39     14.34 o 
   7   3   1      126.32      145.83      5.06 o 
   8   3   1      270.75      284.39     11.43 o 
   9   3   1      657.63      735.23     21.65 o 
  10   3   1      369.48      366.95     12.03 o 
  11   3   1      153.52      140.61      6.41 o 
  12   3   1      332.48      336.94     17.07 o 
 -12   4   1      113.80      159.57     21.12 o 
 -11   4   1       87.29      110.52     16.52 o 
 -10   4   1      704.20      731.66     51.54 o 
  -9   4   1       17.91       23.50      7.38 o 
  -8   4   1      375.45      417.25     28.24 o 
  -7   4   1      288.85      295.58      8.27 o 
  -6   4   1      146.29      186.84      5.17 o 
  -5   4   1      562.48      528.18     15.09 o 
  -4   4   1     2206.38     2508.69    115.72 o 
  -3   4   1     1633.76     1684.78     56.09 o 
  -2   4   1       31.73       37.93      1.66 o 
  -1   4   1     2511.65     2705.13     88.61 o 
   0   4   1       64.70       52.69      1.18 o 
   1   4   1      441.46      415.78     10.65 o 
   2   4   1        0.28        2.81      0.66 o 
   3   4   1     2650.53     3325.12    112.10 o 
   4   4   1     5341.97     6544.83    302.04 o 
   5   4   1      496.49      505.29     12.76 o 
   6   4   1      242.47      261.29      6.63 o 
   7   4   1      328.81      366.27     11.15 o 
   8   4   1        6.57        6.32      1.49 o 
   9   4   1      480.61      501.52     16.47 o 
  10   4   1      295.27      344.76     12.53 o 
  11   4   1        2.85        6.01      1.84 o 
 -12   5   1      157.10      179.00     17.21 o 
 -11   5   1       35.08       17.31      8.10 o 
 -10   5   1       53.80       67.59     18.34 o 
  -9   5   1        0.45        4.25      3.42 o 
  -8   5   1      258.36      313.51     21.48 o 
  -7   5   1       11.41       13.96      3.30 o 
  -6   5   1       29.34       35.48      1.87 o 
  -5   5   1      778.02      795.71     16.32 o 
  -4   5   1      682.77      769.15     18.42 o 
  -3   5   1      106.51      132.59      2.92 o 
  -2   5   1      294.76      255.99      4.49 o 
  -1   5   1        6.98        3.89      0.73 o 
   0   5   1     4819.66     5936.72    323.72 o 
   1   5   1      353.61      367.02     13.47 o 
   2   5   1     2254.07     2341.39    124.58 o 
   3   5   1       25.86       16.38      1.33 o 
   4   5   1     4340.25     5397.63    228.20 o 
   5   5   1      114.85      120.15      3.60 o 
   6   5   1      582.16      649.57     20.06 o 
   7   5   1     2499.60     2781.38    102.31 o 
   8   5   1      324.80      308.63      9.01 o 
   9   5   1       15.19       17.09      2.19 o 
  10   5   1      920.48      901.62     37.93 o 
  11   5   1       39.62       41.39      2.96 o 
 -12   6   1       52.39       61.93     14.36 o 
 -11   6   1      405.43      456.58     37.24 o 
 -10   6   1       10.14        3.69      3.60 o 
  -9   6   1       24.23       29.70      7.57 o 
  -8   6   1      188.68      200.61     12.69 o 
  -7   6   1       74.13       96.48      7.03 o 
  -6   6   1     1261.66     1395.42     59.23 o 
  -5   6   1      752.12      894.49     38.45 o 
  -4   6   1     1266.45     1364.68     34.46 o 
  -3   6   1      555.53      567.06     13.59 o 
  -2   6   1     1022.90     1044.46     21.67 o 
  -1   6   1     3321.64     3875.94    140.92 o 
   0   6   1        9.53        9.10      3.50 o 
   1   6   1     1978.64     2045.78    117.14 o 
   2   6   1      213.32      206.40      9.92 o 
   3   6   1     4273.39     4672.85    338.42 o 
   4   6   1     2483.95     2541.27     78.38 o 
   5   6   1      421.49      415.99      9.95 o 
   6   6   1        7.07        8.58      1.43 o 
   7   6   1     1333.79     1387.47     41.76 o 
   8   6   1       31.99       33.37      2.78 o 
   9   6   1       62.05       57.42     10.96 o 
  10   6   1      317.41      351.48     14.67 o 
 -11   7   1       44.22       58.53     12.97 o 
 -10   7   1      856.54      949.29     59.16 o 
  -9   7   1      290.60      315.22     15.96 o 
  -8   7   1      308.60      328.99     21.17 o 
  -7   7   1        0.19        2.18      3.00 o 
  -6   7   1       48.71       65.71      3.24 o 
  -5   7   1      264.02      247.44     11.84 o 
  -4   7   1      454.86      533.98     36.19 o 
  -3   7   1      142.54      161.89      4.78 o 
  -2   7   1     1567.68     1668.75     46.84 o 
  -1   7   1       82.71       73.08      2.39 o 
   0   7   1     1641.60     1651.03     83.96 o 
   1   7   1       25.07       16.20      5.45 o 
   2   7   1     1270.44     1236.39     72.29 o 
   3   7   1      198.68      208.10     17.66 o 
   4   7   1     1359.37     1403.72     86.34 o 
   5   7   1      943.49      958.29     60.56 o 
   6   7   1       33.25       59.54     21.74 o 
   7   7   1      219.87      222.22      6.11 o 
   8   7   1       15.19       11.24      1.64 o 
 -10   8   1        8.00       12.55      6.42 o 
  -9   8   1      560.92      563.61     33.82 o 
  -8   8   1       12.93       20.80      5.52 o 
  -7   8   1       76.01       84.87      8.12 o 
  -6   8   1        8.67       13.14      3.66 o 
  -5   8   1      825.28      889.58     27.28 o 
  -4   8   1       17.06       26.73      1.94 o 
  -3   8   1     1025.44     1176.79     40.39 o 
  -2   8   1      136.10      145.43      4.72 o 
  -1   8   1        7.40       13.57      1.75 o 
   0   8   1        0.34        1.95      3.55 o 
   1   8   1      295.70      290.99     15.52 o 
   2   8   1      172.97      191.61     11.87 o 
   3   8   1      418.82      409.88     31.13 o 
   4   8   1       23.07       21.55      7.39 o 
   5   8   1      307.41      318.38     17.95 o 
   6   8   1       30.80       34.29      5.16 o 
   7   8   1      110.30      111.64     14.35 o 
 -10   9   1      227.41      258.52     17.27 o 
  -9   9   1       55.39       46.02      7.77 o 
  -8   9   1      138.94      132.82     10.91 o 
  -7   9   1       27.29       47.42      9.41 o 
  -6   9   1      200.81      181.32     10.04 o 
  -5   9   1       26.04       31.19      2.95 o 
  -4   9   1      747.09      801.06     32.68 o 
  -3   9   1      165.45      168.76      6.41 o 
  -2   9   1       14.61       28.13      3.87 o 
  -1   9   1       35.91       27.19      4.28 o 
   0   9   1       13.29       16.68      6.57 o 
   1   9   1       13.60       11.53      6.23 o 
   2   9   1      175.74      174.19     12.06 o 
   3   9   1        0.34       -0.19      2.14 o 
   4   9   1       11.23       11.14      3.94 o 
   5   9   1      115.62      113.19     16.64 o 
   6   9   1      207.10      221.57     23.64 o 
  -9  10   1      170.96      169.48     10.29 o 
  -8  10   1       21.63       16.81      3.08 o 
  -7  10   1      379.54      376.78     18.25 o 
  -6  10   1      198.63      182.05      8.77 o 
  -5  10   1      360.04      314.33      9.70 o 
  -4  10   1       30.18       34.55      2.34 o 
  -3  10   1       12.84       19.03      1.85 o 
  -2  10   1      188.14      162.69      8.74 o 
  -1  10   1       23.72       22.04      7.59 o 
   0  10   1       94.68       88.19      8.80 o 
   1  10   1       43.07       58.18     12.79 o 
   2  10   1       77.22       87.85     16.68 o 
   3  10   1      790.09      750.38     59.69 o 
   4  10   1      200.07      187.28     23.59 o 
   5  10   1      402.09      405.01     38.09 o 
  -7  11   1       27.92       40.16     10.80 o 
  -6  11   1      126.79      120.18      9.37 o 
  -5  11   1       12.90        8.89      1.76 o 
  -4  11   1       87.19       62.13      3.33 o 
  -3  11   1      187.87      239.72     23.11 o 
  -2  11   1      435.65      506.43     29.04 o 
  -1  11   1       10.34       11.87      7.54 o 
   0  11   1      173.83      169.96     21.79 o 
   1  11   1       13.89       10.51      4.52 o 
   2  11   1      140.20      138.30     13.04 o 
   3  11   1      141.13      127.25     12.79 o 
   4  11   1        6.36        6.32      4.28 o 
  -5  12   1       54.36       41.98      7.30 o 
  -4  12   1        2.81        3.36      4.43 o 
  -3  12   1      149.99      149.09     11.72 o 
  -2  12   1       97.50      111.20     16.88 o 
  -1  12   1      282.79      249.20     18.58 o 
   0  12   1       43.85       42.37     12.79 o 
   1  12   1      228.01      246.58     30.35 o 
   2  12   1       17.38       19.90     10.02 o 
  -1 -13   2       99.05      100.35     19.46 o 
   0 -13   2      100.62      101.37     11.48 o 
   1 -13   2       44.39       38.38      7.10 o 
   2 -13   2       12.96       -2.82      5.79 o 
   3 -13   2       96.82      118.06     10.65 o 
   4 -13   2       49.24       37.85      9.92 o 
  -4 -12   2      636.74      666.72     43.97 o 
  -3 -12   2        0.64        1.95      3.50 o 
  -2 -12   2       81.78      104.29     11.53 o 
  -1 -12   2      381.11      417.27     28.12 o 
   0 -12   2      305.19      406.32     39.74 o 
   1 -12   2        4.91        9.10      7.10 o 
   2 -12   2      126.02      107.36      9.83 o 
   3 -12   2      282.66      296.58     26.66 o 
   4 -12   2        4.68        4.29      1.96 o 
   5 -12   2       16.98       24.30      3.56 o 
   6 -12   2      154.21      165.27     19.46 o 
   7 -12   2       53.02       40.16      4.44 o 
  -5 -11   2       18.91      365.51     40.23 o 
  -4 -11   2      595.18     1107.77     93.25 o 
  -3 -11   2       31.55       61.05     14.59 o 
  -2 -11   2        1.56        4.91      6.62 o 
  -1 -11   2      869.73     1110.55     87.22 o 
   0 -11   2       11.42       73.26     14.25 o 
   1 -11   2      572.62      599.00     32.83 o 
   2 -11   2        6.69        4.94      1.64 o 
   3 -11   2      928.29      875.04     36.65 o 
   4 -11   2      155.43      150.59      6.81 o 
   5 -11   2       55.25       56.84      5.60 o 
   6 -11   2       10.12       14.17      3.63 o 
   7 -11   2       25.64       31.12      6.45 o 
   8 -11   2        0.23        0.35      2.68 o 
  -6 -10   2      152.62      167.09     21.89 o 
  -5 -10   2       45.90       53.95      7.93 o 
  -4 -10   2      181.51      193.41     14.50 o 
  -3 -10   2      227.97      364.88     33.18 o 
  -2 -10   2      636.33      826.85     62.07 o 
  -1 -10   2      668.72      682.19     36.87 o 
   0 -10   2      430.59      495.20     26.07 o 
   1 -10   2       10.49        8.19      1.35 o 
   2 -10   2      317.58      310.95      9.41 o 
   3 -10   2        0.97        1.54      2.03 o 
   4 -10   2      491.53      472.18     19.20 o 
   5 -10   2       68.82       76.97      4.91 o 
   6 -10   2      549.19      532.09     26.12 o 
   7 -10   2      111.95      106.51      6.41 o 
   8 -10   2       17.87       13.68      3.03 o 
   9 -10   2       30.82       25.47      6.94 o 
  -7  -9   2      212.85      232.08     16.10 o 
  -6  -9   2      954.62     1130.93     82.45 o 
  -4  -9   2       72.92       91.94      8.46 o 
  -3  -9   2       35.58       32.93      5.20 o 
  -2  -9   2       54.42       58.66      6.47 o 
  -1  -9   2      876.01      997.16     50.59 o 
   0  -9   2      961.73      876.37     88.65 o 
   1  -9   2     2145.58     2103.15    282.40 o 
   2  -9   2      453.82      443.80     29.53 o 
   3  -9   2      386.00      419.80     27.19 o 
   4  -9   2       23.71       24.31      3.47 o 
   5  -9   2      422.54      212.01    114.24 o 
   6  -9   2       26.46       27.10      3.28 o 
   7  -9   2      283.69      285.28     10.52 o 
   8  -9   2      449.71      421.74     26.74 o 
   9  -9   2        8.31       12.88      4.26 o 
  10  -9   2       12.47        9.68      6.04 o 
  -8  -8   2      327.07      335.86     21.56 o 
  -7  -8   2        0.97        0.90      1.12 o 
  -6  -8   2     1144.21     1104.23     63.04 o 
  -5  -8   2        4.58        7.62      1.04 o 
  -4  -8   2      105.33       98.91      5.67 o 
  -1  -8   2       75.12       80.87      1.71 o 
   0  -8   2      668.58      722.73     28.09 o 
   1  -8   2      116.83      120.00      5.93 o 
   2  -8   2       66.66       78.35      5.48 o 
   3  -8   2      388.69      367.81     14.43 o 
   4  -8   2     3309.69     3512.92    170.77 o 
   5  -8   2      949.85      925.21     55.94 o 
   6  -8   2      312.98      297.54     11.55 o 
   7  -8   2        3.67        3.15      1.23 o 
   8  -8   2       60.23       72.00      7.47 o 
   9  -8   2       45.24       35.07      7.99 o 
  10  -8   2        5.70        4.94      3.85 o 
  11  -8   2       37.43       40.33     11.06 o 
 -10  -7   2      303.33      322.87     12.70 o 
  -9  -7   2      403.14      503.28     77.12 o 
  -8  -7   2     1202.03     1187.26     39.64 o 
  -7  -7   2       33.39       48.71      3.95 o 
  -6  -7   2        4.56        0.77      1.17 o 
  -5  -7   2     1638.56     1618.58    139.49 o 
  -4  -7   2      251.15      238.60     10.75 o 
  -3  -7   2      290.10      316.67     11.20 o 
  -2  -7   2       50.73       59.35      3.81 o 
  -1  -7   2      760.54      795.22     17.75 o 
   0  -7   2      308.18      307.28     17.43 o 
   1  -7   2       87.08       63.76      2.62 o 
   2  -7   2      140.01      136.47      6.24 o 
   3  -7   2        4.89       11.13      2.28 o 
   4  -7   2      549.14      551.09     28.89 o 
   5  -7   2     1280.71     1336.60     45.32 o 
   6  -7   2      457.22      490.92     16.59 o 
   7  -7   2      402.08      432.23     13.38 o 
   8  -7   2       51.77       56.04      7.10 o 
   9  -7   2      172.19      160.50     12.12 o 
  10  -7   2      108.72      100.81     14.58 o 
  11  -7   2       43.46       39.53     11.22 o 
 -11  -6   2      311.52      333.26     31.74 o 
 -10  -6   2       89.98       77.49      7.02 o 
  -9  -6   2      214.60      253.13     21.15 o 
  -8  -6   2      915.99     1012.72     31.24 o 
  -7  -6   2      128.10      418.09    188.76 o 
  -6  -6   2     1384.50     1693.44    140.48 o 
  -5  -6   2      671.96      698.25     30.61 o 
  -4  -6   2      888.49      883.46     84.81 o 
  -3  -6   2      692.64      725.57     39.49 o 
  -2  -6   2        2.62        2.70      0.97 o 
  -1  -6   2      471.65      405.95      9.88 o 
   0  -6   2      291.04      386.60     17.84 o 
   1  -6   2        3.80       12.89      5.76 o 
   2  -6   2     1321.54     1357.90     35.38 o 
   3  -6   2       26.80       26.88      2.70 o 
   4  -6   2     1027.98      847.14    176.16 o 
   5  -6   2      356.40      370.57     11.20 o 
   6  -6   2     1119.58     1271.91     41.71 o 
   7  -6   2      636.59      638.50     41.93 o 
   8  -6   2      259.11      289.48     27.92 o 
   9  -6   2     1141.62     1130.51     55.90 o 
  10  -6   2      103.27       96.14     10.42 o 
  11  -6   2      839.75      861.57     44.11 o 
  12  -6   2      121.33      109.72     19.50 o 
 -11  -5   2      202.25      226.97     18.87 o 
 -10  -5   2     1113.27     1173.56     41.71 o 
  -9  -5   2      232.58      282.26     17.56 o 
  -8  -5   2      703.28      710.06     28.14 o 
  -7  -5   2       14.29       22.54      3.91 o 
  -6  -5   2       47.56       53.45      5.20 o 
  -5  -5   2      714.83      714.34     36.14 o 
  -4  -5   2      251.31      250.15      7.68 o 
  -3  -5   2     3608.29     3767.38    322.73 o 
  -2  -5   2      397.96      335.40     25.39 o 
  -1  -5   2      100.32      202.60     12.40 o 
   0  -5   2       12.58       13.45      1.43 o 
   1  -5   2     1938.32     2165.78    137.74 o 
   2  -5   2        0.00        2.27      0.58 o 
   3  -5   2        2.43        1.79      1.41 o 
   4  -5   2      488.14      516.24     14.60 o 
   5  -5   2     2607.94     3129.46    154.88 o 
   6  -5   2      737.51      767.88     21.58 o 
   7  -5   2      569.70      629.36     44.85 o 
   8  -5   2      259.33      291.43     29.92 o 
   9  -5   2      437.39      434.11     23.84 o 
  10  -5   2       29.64       52.91     10.67 o 
  11  -5   2      232.01      209.99     17.66 o 
  12  -5   2      372.83      411.43     29.43 o 
 -12  -4   2        0.71        0.06      2.09 o 
 -11  -4   2        3.38        4.10      1.90 o 
 -10  -4   2      205.13      217.05      8.58 o 
  -9  -4   2      115.98      152.41     10.70 o 
  -8  -4   2        2.90        2.44      2.01 o 
  -7  -4   2     2703.23     2845.15    195.11 o 
  -6  -4   2      573.53      592.73     31.76 o 
  -5  -4   2      130.85      108.62      8.46 o 
  -4  -4   2     3580.33     4013.90    190.15 o 
  -3  -4   2       36.20       41.54      3.92 o 
  -2  -4   2     2863.19     2741.94    302.69 o 
  -1  -4   2      381.49      368.97     12.77 o 
   0  -4   2      164.94      121.59      4.50 o 
   1  -4   2      366.87      371.02     10.87 o 
   2  -4   2     6971.19     8121.77    496.55 o 
   3  -4   2      701.85      693.21     25.90 o 
   4  -4   2        3.67        4.59      3.41 o 
   5  -4   2       70.37       60.39      2.70 o 
   6  -4   2      178.89      188.45     10.31 o 
   7  -4   2      142.38      143.16      9.97 o 
   8  -4   2     2477.10     2606.21    175.80 o 
   9  -4   2      301.97      310.45     21.55 o 
  10  -4   2      334.32      365.74     28.54 o 
  11  -4   2       63.19       70.80     10.13 o 
  12  -4   2      303.90      263.56     21.34 o 
 -12  -3   2       95.35       87.92      8.23 o 
 -11  -3   2        0.79        0.77      1.49 o 
 -10  -3   2      851.28      943.09     30.84 o 
  -9  -3   2      103.81      114.47      6.36 o 
  -8  -3   2       27.13       24.47      7.10 o 
  -7  -3   2      356.38      371.74     24.52 o 
  -6  -3   2       54.52       47.28      6.37 o 
  -5  -3   2      159.43      119.47      5.69 o 
  -4  -3   2      779.79      844.14     24.63 o 
  -3  -3   2    11315.19    12487.18    943.15 o 
  -2  -3   2     1632.52     1547.14     73.74 o 
  -1  -3   2     5597.00     4824.05    608.78 o 
   0  -3   2       37.39       36.50      4.30 o 
   1  -3   2      415.20      462.27     13.11 o 
   2  -3   2      996.65      986.86     33.22 o 
   3  -3   2     2562.58     3068.76    164.22 o 
   4  -3   2     2029.68     2636.01    136.96 o 
   5  -3   2     1961.58     2104.10    113.10 o 
   6  -3   2      124.99      156.44     13.77 o 
   7  -3   2      888.48      935.13     59.15 o 
   8  -3   2     1345.71     1368.46     76.81 o 
   9  -3   2      935.31     1021.58     58.81 o 
  10  -3   2       25.90       24.47      5.49 o 
  11  -3   2       20.00       40.63      7.91 o 
  12  -3   2      409.75      434.28     36.38 o 
 -12  -2   2        3.44        1.07      3.53 o 
 -11  -2   2      217.09      229.73      9.10 o 
 -10  -2   2      210.32      255.04      8.65 o 
  -9  -2   2      142.11      164.72      6.75 o 
  -8  -2   2      280.46      306.12     24.18 o 
  -7  -2   2     1722.19     1982.44    126.72 o 
  -6  -2   2       28.04       35.17      5.84 o 
  -5  -2   2     3390.34     3753.96    241.96 o 
  -4  -2   2      604.88      543.14     14.58 o 
  -3  -2   2      441.14      445.37     10.48 o 
  -2  -2   2    17659.95    17565.42   1548.81 o 
  -1  -2   2       19.76       22.51      4.22 o 
   0  -2   2     3791.24     3698.69    188.19 o 
   1  -2   2        0.30        6.71      2.55 o 
   2  -2   2    18802.49    21616.16   2098.03 o 
   3  -2   2      169.30      166.29      4.14 o 
   4  -2   2     1171.14     1009.84    235.66 o 
   5  -2   2      623.07      609.32     32.11 o 
   6  -2   2      280.29      357.24     21.55 o 
   7  -2   2      999.19     1012.82     62.56 o 
   8  -2   2      282.61      304.03     26.80 o 
   9  -2   2      172.85      236.81     11.60 o 
  10  -2   2      408.94      445.52     24.44 o 
  11  -2   2      293.26      346.95     22.31 o 
  12  -2   2      188.40      205.17     21.97 o 
 -12  -1   2      297.02      354.05     30.06 o 
 -11  -1   2       11.20       12.44      2.35 o 
 -10  -1   2       74.54       58.84      3.39 o 
  -9  -1   2       29.64       21.40      8.51 o 
  -8  -1   2       64.55       53.85      6.23 o 
  -7  -1   2      104.01       84.59      6.86 o 
  -6  -1   2     3898.38     4371.31    310.84 o 
  -5  -1   2     5354.35     6646.00    560.92 o 
  -4  -1   2     3956.48     4445.83    214.63 o 
  -3  -1   2     3971.00     4219.54    196.90 o 
  -2  -1   2     1092.79     1074.61     34.92 o 
  -1  -1   2    12839.39    11413.90    819.54 o 
   0  -1   2        0.33        0.19      2.33 o 
   1  -1   2     2329.62     2605.18     95.07 o 
   2  -1   2      572.40      628.21     17.79 o 
   3  -1   2     1267.22     1343.03     51.05 o 
   4  -1   2     2002.98     2284.25     77.46 o 
   5  -1   2        6.61        5.55      2.82 o 
   6  -1   2       43.39       63.04      7.59 o 
   7  -1   2       11.51       17.12      5.79 o 
   8  -1   2       16.75       18.19      6.81 o 
   9  -1   2      422.77      434.68     17.79 o 
  10  -1   2      401.26      479.44     23.53 o 
  11  -1   2        3.72        5.06      5.09 o 
  12  -1   2        2.41        4.85      3.84 o 
 -12   0   2      247.72      214.73     16.45 o 
 -11   0   2      710.05      775.15     61.46 o 
 -10   0   2       23.12       16.87      5.17 o 
  -9   0   2      120.23      109.06     10.70 o 
  -8   0   2     1299.14     1512.64    109.84 o 
  -7   0   2       10.36       12.16      6.13 o 
  -6   0   2     2603.06     2934.94    196.42 o 
  -5   0   2      635.15      684.76     34.63 o 
  -4   0   2      286.70      198.61     10.17 o 
  -3   0   2       28.62       18.33      1.34 o 
  -2   0   2     1638.92     2050.01     73.61 o 
  -1   0   2       46.55       48.38      2.70 o 
   0   0   2    19576.68     9479.13   1649.57 o 
   1   0   2      148.14      139.86      3.72 o 
   2   0   2     1056.28     1259.36     24.29 o 
   3   0   2       89.67      141.07      2.26 o 
   4   0   2     2093.62     2418.37     70.00 o 
   5   0   2      523.96      544.83     13.71 o 
   6   0   2      299.63      283.82      7.48 o 
   7   0   2     3673.06     4246.03    209.76 o 
   8   0   2       43.42       49.43      2.91 o 
   9   0   2       76.80       68.13      5.81 o 
  10   0   2      250.84      245.78     14.67 o 
  11   0   2       76.72       77.10     11.20 o 
  12   0   2        6.31       22.01      5.51 o 
 -13   1   2       80.34      112.06     17.97 o 
 -12   1   2      317.15      323.77     28.74 o 
 -11   1   2      696.93      718.42     57.45 o 
 -10   1   2      147.78      127.34     21.31 o 
  -9   1   2       14.00       17.03      8.22 o 
  -8   1   2       69.23       69.27     12.94 o 
  -7   1   2     3809.09     4132.66    329.71 o 
  -6   1   2       29.82       56.04      9.19 o 
  -5   1   2      394.48      444.32     22.91 o 
  -4   1   2      199.05      156.52      6.86 o 
  -3   1   2      923.00     1113.01     38.02 o 
  -2   1   2      177.50      147.95      4.84 o 
  -1   1   2     2966.76     3416.68    140.54 o 
   0   1   2       42.22       62.35      2.17 o 
   1   1   2    13395.26    13963.01    890.47 o 
   2   1   2        1.52        1.96      0.61 o 
   3   1   2     4291.13     4883.40    190.23 o 
   4   1   2       57.39       39.09      1.60 o 
   5   1   2     2003.97     2183.96     77.91 o 
   6   1   2      163.06      161.43      4.93 o 
   7   1   2      364.38      424.75     12.12 o 
   8   1   2     2212.99     2329.19     83.09 o 
   9   1   2      133.09      125.54      5.23 o 
  10   1   2       66.84       85.73      4.56 o 
  11   1   2      186.12      168.80     11.97 o 
  12   1   2       81.21       71.46      8.01 o 
 -12   2   2      249.30      291.48     28.12 o 
 -11   2   2      788.03      921.39     86.44 o 
 -10   2   2     1018.82     1137.25     71.63 o 
  -9   2   2      204.88      188.27     18.44 o 
  -8   2   2       50.06       46.90      3.41 o 
  -7   2   2       36.07       30.74      1.98 o 
  -6   2   2      196.54      198.87     18.58 o 
  -5   2   2      179.84      204.39     12.53 o 
  -4   2   2      361.35      286.07     15.47 o 
  -3   2   2       31.91       43.20      1.35 o 
  -2   2   2       47.60       18.09      2.36 o 
  -1   2   2      902.60      810.76     16.52 o 
   0   2   2    18688.66    18358.02   1590.01 o 
   1   2   2     1832.10     1895.05     47.57 o 
   2   2   2       58.88      115.08      2.40 o 
   3   2   2        0.76        2.64      0.77 o 
   4   2   2      162.31      161.32      3.85 o 
   5   2   2     2684.87     2904.97    119.84 o 
   6   2   2     4131.15     4726.43    238.06 o 
   7   2   2      271.48      291.00     10.08 o 
   8   2   2      903.49      972.93     29.94 o 
   9   2   2       20.75       18.45      2.56 o 
  10   2   2       47.73       50.68      3.29 o 
  11   2   2      705.79      752.51     33.84 o 
  12   2   2        3.30        0.65      3.14 o 
 -12   3   2       27.18       26.04      7.22 o 
 -11   3   2      133.04      129.38     25.93 o 
 -10   3   2      263.03      363.10     30.38 o 
  -9   3   2      697.05      694.39     55.70 o 
  -8   3   2      656.67      679.46     21.43 o 
  -7   3   2     1310.51     1366.30     45.70 o 
  -6   3   2      308.11      331.09      8.65 o 
  -5   3   2      595.69      622.50     27.05 o 
  -4   3   2       21.42       30.30      2.97 o 
  -3   3   2     1381.02     1493.89     63.85 o 
  -2   3   2       57.34       46.54      1.95 o 
  -1   3   2      217.00      248.85      4.23 o 
   0   3   2       26.45       28.77      1.73 o 
   1   3   2      553.85      508.93     19.29 o 
   2   3   2      102.82       70.74      1.70 o 
   3   3   2     4346.89     4763.83    190.85 o 
   4   3   2       86.32      106.98      4.24 o 
   5   3   2     3324.05     3724.43    170.88 o 
   6   3   2      599.54      652.62     16.27 o 
   7   3   2     1199.28     1287.97     45.83 o 
   8   3   2     1686.44     1826.34     59.65 o 
   9   3   2        2.94        2.67      1.38 o 
  10   3   2      252.27      269.01     10.65 o 
  11   3   2      417.79      381.80     14.13 o 
 -12   4   2        1.01        0.87      3.59 o 
 -11   4   2       57.48       58.41      9.23 o 
 -10   4   2      636.57      771.31     69.80 o 
  -9   4   2      177.67      230.24     28.04 o 
  -8   4   2       30.81       13.30     13.26 o 
  -7   4   2      379.52      402.85     11.14 o 
  -6   4   2      317.88      258.62      8.04 o 
  -5   4   2      705.73      703.13     19.64 o 
  -4   4   2     2814.96     3303.31    145.26 o 
  -3   4   2       66.53       67.18      2.29 o 
  -2   4   2     1788.03     2133.66     78.47 o 
  -1   4   2      333.47      334.63      6.91 o 
   0   4   2       47.18       30.35      2.15 o 
   1   4   2        8.11        9.64      1.85 o 
   2   4   2     1448.31     1390.93     36.67 o 
   3   4   2      285.85      312.62     13.80 o 
   4   4   2     3121.00     3492.44    122.18 o 
   5   4   2     1132.50     1227.01     33.83 o 
   6   4   2     1820.68     1971.75     67.01 o 
   7   4   2      133.28      132.71      5.60 o 
   8   4   2     1474.13     1569.01     52.95 o 
   9   4   2       79.04       68.14      4.60 o 
  10   4   2        0.83        3.53      1.53 o 
  11   4   2      405.95      436.74     15.75 o 
 -12   5   2        1.45        0.87      4.99 o 
 -11   5   2       91.59       95.80     12.09 o 
 -10   5   2      165.37      218.57     21.94 o 
  -9   5   2     1063.25     1259.88    104.66 o 
  -8   5   2      447.23      462.58     27.05 o 
  -7   5   2      601.40      617.28     20.12 o 
  -6   5   2        5.73        8.75      1.72 o 
  -5   5   2       68.83       52.84      4.77 o 
  -4   5   2      394.71      448.38     11.41 o 
  -3   5   2     2237.35     2539.10    100.30 o 
  -2   5   2      298.60      291.01      7.41 o 
  -1   5   2     4695.40     5706.75    247.32 o 
   0   5   2      308.41      300.01      6.87 o 
   1   5   2     2497.43     2722.50    115.55 o 
   2   5   2      103.38       93.52      4.52 o 
   3   5   2     1714.26     1849.34     51.72 o 
   4   5   2       35.74       31.14      1.58 o 
   5   5   2       12.64       15.53      1.54 o 
   6   5   2      204.41      197.90      6.29 o 
   7   5   2      752.32      829.29     29.28 o 
   8   5   2       17.09       27.03      2.74 o 
   9   5   2      595.92      601.67     19.31 o 
  10   5   2       45.75       39.34      3.66 o 
 -11   6   2       18.01       20.66      9.25 o 
 -10   6   2      111.39      107.85      9.30 o 
  -9   6   2        9.18       14.24      6.17 o 
  -8   6   2      830.66      917.44     57.74 o 
  -7   6   2     1435.87     1589.26     53.42 o 
  -6   6   2      483.25      508.01     17.08 o 
  -5   6   2       16.25       23.47      2.15 o 
  -4   6   2     3597.48     3775.94    127.54 o 
  -3   6   2       53.02       41.43      2.00 o 
  -2   6   2     2779.35     3107.01     95.40 o 
  -1   6   2       36.89       35.64      1.66 o 
   0   6   2      683.90      694.54     22.08 o 
   1   6   2      873.15      812.22     27.07 o 
   2   6   2       32.00       28.80      5.98 o 
   3   6   2       67.04       74.47      9.34 o 
   4   6   2     2680.89     2608.05    171.81 o 
   5   6   2      204.32      201.03      5.25 o 
   6   6   2      116.05      117.77      3.80 o 
   7   6   2       13.42       19.62      1.74 o 
   8   6   2       18.81       18.94      2.46 o 
   9   6   2       13.37       15.30      2.27 o 
  10   6   2       25.98       27.24      4.67 o 
 -11   7   2       32.90       36.30      7.98 o 
 -10   7   2       25.60       20.21      8.30 o 
  -9   7   2       75.57       97.61      9.41 o 
  -8   7   2      191.50      196.01     10.27 o 
  -7   7   2      319.51      354.20     16.08 o 
  -6   7   2      731.00      812.43     22.43 o 
  -5   7   2      131.94      135.50      4.87 o 
  -4   7   2       78.49       97.38      4.70 o 
  -3   7   2     1889.06     1813.17     49.39 o 
  -2   7   2      236.23      254.57      6.23 o 
  -1   7   2     2317.84     2597.25     73.89 o 
   0   7   2        7.76        4.82      3.84 o 
   1   7   2      631.75      590.44     27.00 o 
   2   7   2       47.36       40.03      8.32 o 
   3   7   2       52.33       49.52      8.71 o 
   4   7   2       46.71       49.62      9.10 o 
   5   7   2       59.01       63.68     10.36 o 
   6   7   2      231.87      245.33      5.83 o 
   7   7   2       34.27       31.97      1.86 o 
   8   7   2        5.95        4.23      4.38 o 
   9   7   2      529.36      530.03     27.78 o 
 -10   8   2       16.89       23.17      5.76 o 
  -9   8   2       88.88       89.27      8.67 o 
  -8   8   2       63.37       67.36      8.65 o 
  -7   8   2       10.19       15.45      4.11 o 
  -6   8   2      712.47      785.06     32.23 o 
  -5   8   2      190.72      187.75      7.09 o 
  -4   8   2      125.61      119.90      4.36 o 
  -3   8   2      303.95      318.70      9.57 o 
  -2   8   2     1211.61     1125.79     30.24 o 
  -1   8   2       80.58       80.17      6.42 o 
   0   8   2       78.38       74.91     10.41 o 
   1   8   2      343.03      355.35     18.39 o 
   2   8   2      344.86      385.36     20.09 o 
   3   8   2      227.84      221.82     20.77 o 
   4   8   2      360.44      334.67     27.00 o 
   5   8   2        1.69        0.83      2.24 o 
   6   8   2       89.30      103.76      8.66 o 
   7   8   2        2.58       -3.06      4.62 o 
   8   8   2        5.52        0.68      4.09 o 
  -9   9   2        0.62        2.01      2.49 o 
  -8   9   2       19.09       15.32      4.26 o 
  -7   9   2       30.64       18.09      2.98 o 
  -6   9   2      196.43      167.34     14.22 o 
  -5   9   2      584.59      561.53     16.70 o 
  -4   9   2       10.31       13.12      1.70 o 
  -3   9   2       78.23       73.59      3.20 o 
  -2   9   2        0.77        0.47      0.74 o 
  -1   9   2      161.57      173.27     11.29 o 
   0   9   2      177.99      174.63     18.63 o 
   1   9   2      216.77      209.80     20.92 o 
   2   9   2      240.02      225.56     14.79 o 
   3   9   2      464.27      496.07     28.31 o 
   4   9   2      335.90      303.25     19.26 o 
   5   9   2      384.45      386.87     22.96 o 
   6   9   2       56.64       55.65     11.87 o 
   7   9   2      271.12      266.57     27.58 o 
  -8  10   2        8.46        6.34      3.17 o 
  -7  10   2      238.29      228.40     11.81 o 
  -6  10   2       21.70       23.67      4.84 o 
  -5  10   2      274.72      241.14      7.25 o 
  -4  10   2       13.56       13.47      1.51 o 
  -3  10   2       61.69       62.98      2.95 o 
  -2  10   2        1.91       -0.97      4.04 o 
  -1  10   2       68.67       70.68     12.74 o 
   0  10   2      863.45      842.32     47.53 o 
   1  10   2        1.08        1.02      4.91 o 
   2  10   2     2269.08     2208.78    169.23 o 
   3  10   2      150.65      144.62     20.92 o 
   4  10   2       41.53       43.20     12.02 o 
   5  10   2       28.35       23.20      9.97 o 
   6  10   2        4.23        0.58      4.67 o 
  -7  11   2       12.52       10.17      2.68 o 
  -6  11   2       75.50       64.96      4.44 o 
  -5  11   2      381.64      324.39      9.84 o 
  -4  11   2       23.68       24.95      6.71 o 
  -3  11   2        9.53       -0.44      3.60 o 
  -2  11   2       90.11       83.72      8.61 o 
  -1  11   2      705.25      781.66     60.85 o 
   0  11   2        2.90        1.51      5.11 o 
   1  11   2       13.34       10.75      4.67 o 
   2  11   2       10.48       12.21      5.06 o 
   3  11   2      239.67      230.52     18.78 o 
   4  11   2      153.25      158.39     14.84 o 
  -4  12   2      150.04      128.37     14.20 o 
  -3  12   2        9.79        8.42      5.98 o 
  -2  12   2        2.11        3.60      5.40 o 
  -1  12   2        4.00        4.43      3.75 o 
   0  12   2      289.85      294.83     33.56 o 
   1  12   2        9.95       11.24      8.66 o 
  -2 -13   3       55.34       71.80     17.22 o 
  -1 -13   3        0.18       -1.22      3.26 o 
   0 -13   3       19.04       18.34      5.64 o 
   1 -13   3       15.30      188.40     25.64 o 
   2 -13   3      189.99      238.89     26.80 o 
   3 -13   3       60.33       69.66      7.73 o 
   4 -13   3      159.88      180.81     19.02 o 
  -4 -12   3        0.51      342.55     40.18 o 
  -3 -12   3        6.59        5.98      4.48 o 
  -2 -12   3       41.09       57.74      8.95 o 
  -1 -12   3      252.08      445.97     44.22 o 
   1 -12   3       22.81       38.04     10.51 o 
   2 -12   3       26.04       23.30      4.82 o 
   3 -12   3       90.95       87.16      4.64 o 
   4 -12   3       34.69       36.69      4.11 o 
   5 -12   3      170.07      193.06      7.57 o 
   6 -12   3       12.32       21.95      3.46 o 
   7 -12   3      505.42      511.73     20.41 o 
  -1 -11   3      157.39      640.59     53.51 o 
   0 -11   3      139.24      155.71     20.58 o 
   1 -11   3       75.08       89.15      5.84 o 
   2 -11   3      431.37      388.28     52.02 o 
   3 -11   3      125.37      104.80     11.48 o 
   4 -11   3       65.90       87.54      7.61 o 
   5 -11   3      412.48      394.48     20.41 o 
   6 -11   3       70.96       62.52      5.15 o 
   7 -11   3        0.32        2.92      1.88 o 
   8 -11   3      389.45      380.63     24.72 o 
  -5 -10   3      821.81      889.70     52.54 o 
  -4 -10   3      399.84      395.82     24.52 o 
  -1 -10   3      369.35      367.70     20.87 o 
   0 -10   3        2.15        3.19      1.74 o 
   1 -10   3        3.62        2.65      3.15 o 
   2 -10   3       21.45     1659.20    107.89 o 
   3 -10   3       91.16       90.18      7.31 o 
   4 -10   3       36.73       32.89      3.33 o 
   5 -10   3      590.22      670.10     28.72 o 
   6 -10   3      146.92      141.39      8.11 o 
   7 -10   3      325.66      350.49     16.98 o 
   8 -10   3       93.28      102.73     11.44 o 
   9 -10   3       40.07       28.38      7.63 o 
  -7  -9   3     1290.45     1293.20     75.54 o 
  -6  -9   3      109.75      118.22     12.38 o 
  -5  -9   3       29.77       30.65      2.72 o 
  -4  -9   3      365.91      361.01     10.39 o 
  -3  -9   3        2.38        2.56      0.57 o 
  -2  -9   3      604.56      613.70     19.18 o 
  -1  -9   3        0.56        2.50      0.74 o 
   0  -9   3     1212.87     1262.55    142.28 o 
   1  -9   3       85.86       91.90     11.24 o 
   2  -9   3      919.10      947.96     35.09 o 
   3  -9   3       49.82       68.37      6.04 o 
   4  -9   3       62.47       72.67      5.58 o 
   5  -9   3       54.14       52.34      8.32 o 
   6  -9   3       41.68       56.34      4.40 o 
   7  -9   3       22.20       21.53      2.74 o 
   8  -9   3      141.90      170.69     13.86 o 
   9  -9   3       13.08        9.52      3.27 o 
  10  -9   3       32.69       31.85      8.80 o 
  -9  -8   3       59.19       55.54     13.13 o 
  -8  -8   3       59.68       75.84      6.55 o 
  -7  -8   3      162.76      139.61     15.37 o 
  -6  -8   3      435.11      412.07     42.49 o 
  -5  -8   3      206.52      221.09     18.14 o 
  -4  -8   3      216.64      239.72     15.08 o 
  -3  -8   3     3054.16     3570.87    291.45 o 
  -2  -8   3      662.89      629.68     16.00 o 
  -1  -8   3     1221.71     1321.24     41.90 o 
   0  -8   3       77.90       73.60      5.33 o 
   1  -8   3      286.45      242.04      8.41 o 
   2  -8   3      297.75      270.44      9.77 o 
   3  -8   3       84.20       81.30      5.83 o 
   4  -8   3      273.87      299.14     13.33 o 
   5  -8   3      503.47      437.77     31.72 o 
   6  -8   3        1.26        1.96      1.39 o 
   7  -8   3        1.35        2.48      1.17 o 
   8  -8   3      743.08      720.27     55.21 o 
   9  -8   3       60.07       78.03     15.81 o 
  10  -8   3        0.19       -1.27      4.19 o 
  11  -8   3       49.21       54.56      9.64 o 
 -10  -7   3       80.95      101.65      8.22 o 
  -9  -7   3      604.24      693.28     41.56 o 
  -8  -7   3      645.16      661.95     46.26 o 
  -7  -7   3      323.08      332.77     26.56 o 
  -6  -7   3      114.62      112.17     14.45 o 
  -5  -7   3        8.23       12.39      5.69 o 
  -4  -7   3      297.56      296.47     17.71 o 
  -3  -7   3      271.71      245.90     13.26 o 
  -2  -7   3     6177.55     7424.06    445.24 o 
  -1  -7   3      417.74      409.60     12.79 o 
   0  -7   3      935.77      835.90     92.11 o 
   1  -7   3       25.45       20.63      2.11 o 
   2  -7   3       57.74       47.49      2.79 o 
   3  -7   3        6.56        5.39      0.91 o 
   4  -7   3       57.67       58.37      7.93 o 
   5  -7   3      580.58      591.29     19.20 o 
   6  -7   3     1258.10     1290.83     46.72 o 
   7  -7   3      190.45      191.60     10.17 o 
   8  -7   3       18.84       22.91      5.25 o 
   9  -7   3      425.15      390.37     25.64 o 
  10  -7   3      115.77      133.01     10.82 o 
  11  -7   3       22.35       46.39      8.80 o 
 -11  -6   3       77.29       76.03     13.77 o 
 -10  -6   3      135.37      155.01     16.71 o 
  -9  -6   3      294.78      360.88     44.24 o 
  -8  -6   3      205.07      225.19     13.08 o 
  -7  -6   3       10.34       12.16      2.65 o 
  -6  -6   3     1268.72     1390.54     91.99 o 
  -5  -6   3      968.26      975.79     34.91 o 
  -4  -6   3      335.74      308.08     16.32 o 
  -3  -6   3      317.72      341.38     36.80 o 
  -2  -6   3      660.69      626.50     19.04 o 
  -1  -6   3     1062.54      981.08     31.97 o 
   0  -6   3       18.43       17.32      2.63 o 
   1  -6   3      744.54      655.40     36.73 o 
   2  -6   3       23.59       26.51      2.20 o 
   3  -6   3    11208.30     9632.85   2256.37 o 
   4  -6   3      217.92      224.66      8.89 o 
   5  -6   3       13.16       12.68      3.21 o 
   6  -6   3      814.39      891.37     27.61 o 
   7  -6   3       31.57       34.78      9.34 o 
   8  -6   3      188.02      183.34     21.50 o 
   9  -6   3      182.72      196.62     27.14 o 
  10  -6   3       79.50       79.34     18.92 o 
  11  -6   3      133.87      166.61     22.94 o 
  12  -6   3       61.91       76.04     10.16 o 
 -11  -5   3      493.45      490.37     41.13 o 
 -10  -5   3       49.62       74.53     11.60 o 
  -9  -5   3      443.74      436.74     17.14 o 
  -8  -5   3       73.79       85.28      5.14 o 
  -7  -5   3      465.05      480.51     34.88 o 
  -6  -5   3       16.19       13.04      5.84 o 
  -5  -5   3      870.81      864.24     27.68 o 
  -4  -5   3       95.10       59.61      3.53 o 
  -3  -5   3      326.18      300.66     12.41 o 
  -2  -5   3     3953.54     3941.45    405.11 o 
  -1  -5   3     1564.59     1301.98     80.04 o 
   0  -5   3     4992.73     5073.46    498.04 o 
   1  -5   3      379.44      368.45     15.74 o 
   2  -5   3     2211.46     2450.55    119.32 o 
   3  -5   3     1192.04     1168.72     58.84 o 
   4  -5   3      982.40      873.17     47.11 o 
   5  -5   3      364.85      418.52     10.41 o 
   6  -5   3      681.55      735.09     20.05 o 
   7  -5   3      293.87      308.06     28.55 o 
   8  -5   3      421.85      399.95     37.89 o 
   9  -5   3       52.07       50.88     14.06 o 
  10  -5   3      182.29      196.08     28.21 o 
  11  -5   3       23.25       22.31      9.22 o 
  12  -5   3       19.12       28.61      8.37 o 
 -12  -4   3      247.29      269.12     30.91 o 
 -11  -4   3       56.23       41.83      3.74 o 
 -10  -4   3      103.42       97.85      6.98 o 
  -9  -4   3       85.60       92.97      4.74 o 
  -8  -4   3        6.35        6.18      5.20 o 
  -7  -4   3     1330.89     1454.75     94.22 o 
  -6  -4   3      163.17      165.63     14.64 o 
  -5  -4   3     1375.10     1506.95     69.29 o 
  -4  -4   3      259.65      237.00     11.84 o 
  -3  -4   3      117.46       89.84      4.79 o 
  -2  -4   3      596.92      515.78     34.29 o 
  -1  -4   3        9.15       21.92      6.13 o 
   0  -4   3       92.57       65.43     11.87 o 
   1  -4   3     6861.51     8151.76    510.54 o 
   2  -4   3        0.78        0.76      0.72 o 
   3  -4   3     5940.91     7170.93    426.93 o 
   4  -4   3      438.05      467.71     33.66 o 
   5  -4   3     2840.27     3189.02    133.49 o 
   6  -4   3      265.56      269.93     20.82 o 
   7  -4   3       22.30       32.30      5.20 o 
   8  -4   3     2541.94     2637.05    178.28 o 
   9  -4   3      386.24      396.06     25.44 o 
  10  -4   3        3.76       10.65      5.06 o 
  11  -4   3       81.38       87.48     15.10 o 
  12  -4   3       42.81       46.71      9.28 o 
 -12  -3   3       84.41       95.87     13.67 o 
 -11  -3   3      558.92      597.79     40.19 o 
 -10  -3   3      601.79      599.95     25.53 o 
  -9  -3   3       56.98       51.22     10.41 o 
  -8  -3   3        6.63        4.13      4.67 o 
  -7  -3   3        5.85        6.76      4.91 o 
  -6  -3   3      212.82      192.57      7.15 o 
  -5  -3   3      209.59      209.73      8.66 o 
  -4  -3   3     9079.25    10733.85    772.57 o 
  -3  -3   3      626.50      660.71     19.90 o 
  -2  -3   3       26.03       19.60      3.16 o 
  -1  -3   3     2372.03     1761.33    180.88 o 
   0  -3   3       19.94       31.39      3.64 o 
   1  -3   3     1334.52     1240.30     50.25 o 
   2  -3   3     1192.38     1217.24     37.39 o 
   3  -3   3       71.65       77.10      5.01 o 
   4  -3   3    13615.21    16502.77   1439.45 o 
   5  -3   3       72.72      103.64      4.90 o 
   6  -3   3     1377.13     1439.23     73.94 o 
   7  -3   3      470.45      511.40     26.51 o 
   8  -3   3       43.96       49.42      6.81 o 
   9  -3   3      827.61      806.96     46.41 o 
  10  -3   3        3.40        4.38      3.94 o 
  11  -3   3      774.01      864.40     56.96 o 
  12  -3   3        0.96        0.50      3.41 o 
 -12  -2   3       31.79       37.51      6.34 o 
 -11  -2   3      145.06      126.05      6.02 o 
 -10  -2   3     1783.18     1834.37    118.25 o 
  -9  -2   3      417.72      421.26     34.39 o 
  -8  -2   3     1306.40     1327.40     86.73 o 
  -7  -2   3     1801.31     1896.39    122.88 o 
  -6  -2   3       10.52        8.60      1.58 o 
  -5  -2   3      141.80      128.63      6.49 o 
  -4  -2   3     1257.66     1250.54     41.14 o 
  -3  -2   3     7507.43     8354.32    530.47 o 
  -2  -2   3      831.72      700.87     20.65 o 
  -1  -2   3     4765.17     4142.30    229.68 o 
   0  -2   3      189.54      171.88     21.78 o 
   1  -2   3     1956.35     1964.21    117.82 o 
   2  -2   3     5358.17     6033.19    320.84 o 
   3  -2   3      369.27      375.23     10.47 o 
   4  -2   3      747.91      724.45     21.68 o 
   5  -2   3     1687.55     1849.65     96.70 o 
   6  -2   3       23.27       16.88      3.26 o 
   7  -2   3      736.78      735.01     36.24 o 
   8  -2   3       89.22      101.33      8.85 o 
   9  -2   3      274.53      283.11     18.05 o 
  10  -2   3      625.50      659.76     39.94 o 
  11  -2   3       59.17       50.24     10.96 o 
  12  -2   3       71.02       76.67     10.22 o 
 -12  -1   3       21.48       15.54      4.33 o 
 -11  -1   3      211.72      215.03      8.24 o 
 -10  -1   3      390.19      380.69     37.46 o 
  -9  -1   3     1109.69     1112.78     80.26 o 
  -8  -1   3       11.92        4.77      5.16 o 
  -7  -1   3      788.46      801.56     52.73 o 
  -6  -1   3     6980.33     7700.95    497.37 o 
  -5  -1   3       65.96       58.72      3.38 o 
  -4  -1   3     8555.58    10257.79    725.75 o 
  -3  -1   3      850.96      863.79     28.05 o 
  -2  -1   3     1040.06      968.32     39.84 o 
  -1  -1   3        1.12        5.65      3.40 o 
   0  -1   3    15116.10    11015.16   1375.29 o 
   1  -1   3      158.98      144.17      9.02 o 
   2  -1   3     2533.94     2609.88    100.16 o 
   3  -1   3       14.43        8.73      1.09 o 
   4  -1   3     1674.78     1765.35     60.15 o 
   5  -1   3      210.08      203.53      7.12 o 
   6  -1   3     2172.70     2221.53    123.65 o 
   7  -1   3      234.54      247.06     13.67 o 
   8  -1   3      257.37      268.32     15.23 o 
   9  -1   3      387.78      363.47     20.77 o 
  10  -1   3       18.92       40.97      5.22 o 
  11  -1   3      173.06      190.60     18.90 o 
  12  -1   3       41.59       29.83      8.69 o 
 -12   0   3       92.71      104.45     11.72 o 
 -11   0   3       27.84       12.31     16.00 o 
 -10   0   3      405.16      395.18     27.05 o 
  -9   0   3     1557.89     1587.31     96.12 o 
  -8   0   3      313.01      336.23     30.60 o 
  -7   0   3      761.25      781.71     51.95 o 
  -6   0   3      412.39      415.62     19.41 o 
  -5   0   3      362.40      294.74      9.54 o 
  -4   0   3       85.49       80.25      4.50 o 
  -3   0   3      964.22      943.07     26.56 o 
  -2   0   3     3572.71     3712.51    166.45 o 
  -1   0   3      668.12      705.69     26.90 o 
   0   0   3       19.63       83.82     52.34 o 
   1   0   3    10527.93    10487.12    593.37 o 
   2   0   3     1222.19     1213.45     34.05 o 
   3   0   3      519.57      740.19     16.44 o 
   4   0   3      188.96      238.53      4.46 o 
   5   0   3      195.82      186.01      9.08 o 
   6   0   3      500.23      474.30     14.13 o 
   7   0   3     3987.96     4558.84    224.55 o 
   8   0   3       21.64       15.81      3.70 o 
   9   0   3      723.92      782.64     40.47 o 
  10   0   3        1.62        8.92      4.87 o 
  11   0   3      126.20      131.48     11.03 o 
  12   0   3      447.92      433.31     30.77 o 
 -12   1   3       10.23       18.94      6.32 o 
 -11   1   3      151.99       96.97     58.86 o 
 -10   1   3        6.56        8.32      4.57 o 
  -9   1   3      253.32      233.78     25.54 o 
  -8   1   3      323.07      331.27     29.14 o 
  -7   1   3     2601.52     2729.57    202.55 o 
  -6   1   3     5044.09     5433.21    448.94 o 
  -5   1   3       34.66       42.96      8.07 o 
  -4   1   3       98.25      133.85     10.07 o 
  -3   1   3     3991.12     4047.23    187.52 o 
  -2   1   3      217.59      246.24      8.73 o 
  -1   1   3     1327.47     1135.40     30.44 o 
   0   1   3    29424.26    23022.15   3502.21 o 
   1   1   3     7235.60     7501.54    367.62 o 
   2   1   3      166.30      201.72      4.28 o 
   3   1   3     2127.09     2171.07     97.31 o 
   4   1   3      442.35      418.33      7.91 o 
   5   1   3      178.17      154.87      5.59 o 
   6   1   3       45.79       58.36      4.43 o 
   7   1   3     1393.43     1495.82     55.64 o 
   8   1   3     2105.73     2218.47     93.72 o 
   9   1   3       19.94       24.62      2.29 o 
  10   1   3      242.39      267.66     18.44 o 
  11   1   3       31.62       29.68      7.06 o 
  12   1   3      436.76      386.21     18.76 o 
 -12   2   3      105.71      104.91     13.06 o 
 -11   2   3       12.45       18.60      5.43 o 
 -10   2   3        2.37        1.96      1.05 o 
  -9   2   3        1.75        2.18      1.48 o 
  -8   2   3      215.00      184.39     14.89 o 
  -7   2   3        4.90        5.77      1.32 o 
  -6   2   3     2977.00     3057.66    149.14 o 
  -5   2   3     2143.58     1860.97     99.45 o 
  -4   2   3      101.98      103.55      5.00 o 
  -3   2   3     7842.68     8619.18    448.32 o 
  -2   2   3       11.59        8.56      0.69 o 
  -1   2   3       25.92       31.60      1.22 o 
   0   2   3      494.43      442.30     17.51 o 
   1   2   3     5010.13     5359.38    292.55 o 
   2   2   3     2022.19     1967.60     48.30 o 
   3   2   3     1000.37      866.33     21.37 o 
   4   2   3        6.00        5.96      1.21 o 
   5   2   3     1052.98     1160.85     29.85 o 
   6   2   3      681.41      767.00     26.99 o 
   7   2   3     1069.77     1094.15     36.39 o 
   8   2   3      455.70      542.36     15.99 o 
   9   2   3      663.91      695.13     22.24 o 
  10   2   3      107.14      110.73      4.95 o 
  11   2   3       48.14       73.81      8.17 o 
  12   2   3      119.25      111.85     11.89 o 
 -12   3   3      129.88      115.85     25.42 o 
 -11   3   3       39.71       32.96      6.01 o 
 -10   3   3       34.45       32.02      2.70 o 
  -9   3   3       19.57       24.31      2.14 o 
  -8   3   3      837.61      851.60     31.17 o 
  -7   3   3       10.22       14.08      1.83 o 
  -6   3   3      234.37      285.04     14.13 o 
  -5   3   3      408.28      410.68     22.81 o 
  -4   3   3      132.12      208.51      5.28 o 
  -3   3   3     2963.02     3123.19    107.13 o 
  -2   3   3     4090.35     4219.22    159.58 o 
  -1   3   3      239.37      223.35      4.65 o 
   0   3   3     8692.10     9867.83    469.96 o 
   1   3   3      684.07      663.96     25.09 o 
   2   3   3     6581.32     8128.20    356.35 o 
   3   3   3      369.41      363.06      6.77 o 
   4   3   3     1642.95     1454.41     38.91 o 
   5   3   3      166.50      166.03      5.56 o 
   6   3   3        3.11        1.25      1.55 o 
   7   3   3      114.28      127.31      5.06 o 
   8   3   3      166.87      177.71      6.17 o 
   9   3   3       93.54      124.15      6.33 o 
  10   3   3      376.79      403.88     14.79 o 
  11   3   3        3.37        2.97      1.71 o 
 -12   4   3        6.36        8.39      5.03 o 
 -11   4   3      303.84      335.32     36.53 o 
 -10   4   3      193.49      154.96     14.02 o 
  -9   4   3        6.79        4.59      1.06 o 
  -8   4   3       65.61       56.56      3.50 o 
  -7   4   3        8.01        7.72      1.68 o 
  -6   4   3      316.37      319.11     11.43 o 
  -5   4   3      917.40      960.48     31.81 o 
  -4   4   3      173.07      166.16      6.98 o 
  -3   4   3     4765.81     5294.97    227.98 o 
  -2   4   3     4021.87     4303.50    169.29 o 
  -1   4   3     2141.62     2277.91     60.40 o 
   0   4   3     2109.79     2168.39     56.16 o 
   1   4   3     1434.19     1342.25     29.82 o 
   2   4   3     3943.57     4224.17    140.04 o 
   3   4   3     1666.56     1919.09     57.31 o 
   4   4   3      301.51      273.57      7.11 o 
   5   4   3     3825.79     3940.81    193.97 o 
   6   4   3       45.32       50.91      2.82 o 
   7   4   3        2.43        3.16      1.52 o 
   8   4   3        2.68        2.60      1.69 o 
   9   4   3        1.50        2.11      1.68 o 
  10   4   3       22.83       30.22      2.90 o 
  11   4   3       82.47       92.30      5.86 o 
 -12   5   3       48.92       58.77     13.74 o 
 -11   5   3        7.81        3.82      4.15 o 
 -10   5   3      323.84      406.83     38.02 o 
  -9   5   3      171.75      159.59     12.55 o 
  -8   5   3      493.68      532.41     18.69 o 
  -7   5   3       14.95       14.30      3.53 o 
  -6   5   3       21.94       22.41      3.11 o 
  -5   5   3     1316.41     1313.13     45.05 o 
  -4   5   3      552.91      558.52     21.05 o 
  -3   5   3       10.47        8.50      1.75 o 
  -2   5   3     5684.17     6396.67    301.69 o 
  -1   5   3        1.29        0.48      0.98 o 
   0   5   3      569.47      511.08     14.37 o 
   1   5   3     1938.63     1809.14     67.37 o 
   2   5   3     1234.72     1168.64     39.97 o 
   3   5   3      464.13      449.27     16.31 o 
   4   5   3      721.59      793.48     21.03 o 
   5   5   3      178.12      169.24      6.93 o 
   6   5   3      436.36      452.67     14.47 o 
   7   5   3       22.66       23.42      2.05 o 
   8   5   3       24.33       27.47      2.75 o 
   9   5   3      143.48      157.79      6.17 o 
  10   5   3       44.25       43.48      3.85 o 
 -11   6   3      199.97      216.08     15.63 o 
 -10   6   3       26.34       30.40      6.81 o 
  -9   6   3      130.38      118.15      7.83 o 
  -8   6   3      399.05      394.51     21.92 o 
  -7   6   3     1426.25     1357.50     54.84 o 
  -6   6   3      351.41      369.33     12.67 o 
  -5   6   3      304.58      363.06     13.82 o 
  -4   6   3      385.56      366.67     28.17 o 
  -3   6   3      217.30      199.90     19.37 o 
  -2   6   3      202.40      203.02      6.20 o 
  -1   6   3     4577.51     4916.81    209.60 o 
   0   6   3       90.82       73.53      1.87 o 
   1   6   3        3.43        4.66      1.43 o 
   2   6   3       80.90       79.04      6.69 o 
   3   6   3      739.70      839.35     49.28 o 
   4   6   3      284.43      352.86     24.81 o 
   5   6   3      477.16      479.63     12.19 o 
   6   6   3      227.34      234.10      8.83 o 
   7   6   3      218.76      254.88      8.19 o 
   8   6   3       24.67       22.41      2.27 o 
   9   6   3      132.22      117.82      5.49 o 
 -11   7   3       90.88      107.98     17.31 o 
 -10   7   3      317.85      363.30     22.06 o 
  -9   7   3       64.09       59.67      7.61 o 
  -8   7   3      470.22      476.38     27.43 o 
  -7   7   3      198.02      197.82     13.94 o 
  -6   7   3       11.98       11.43      1.94 o 
  -5   7   3        3.41        5.62      1.00 o 
  -4   7   3     1130.10     1127.27     32.29 o 
  -3   7   3     1022.35     1019.86     25.35 o 
  -2   7   3       17.34       17.90      1.32 o 
  -1   7   3        8.06        9.02      1.16 o 
   0   7   3      644.51      695.49     28.53 o 
   1   7   3      985.19      991.78     34.19 o 
   2   7   3       91.90      105.36     12.74 o 
   3   7   3       15.30       13.04      5.74 o 
   4   7   3      270.43      292.01     23.69 o 
   5   7   3      360.41      356.32     27.53 o 
   6   7   3      591.38      640.59     32.88 o 
   7   7   3      494.44      503.86     26.61 o 
   8   7   3      433.31      459.35     34.20 o 
   9   7   3        7.43        4.91      2.87 o 
 -10   8   3       55.26       73.06     12.42 o 
  -9   8   3      163.06      193.60     20.65 o 
  -8   8   3       33.50       36.61      7.52 o 
  -7   8   3      783.27      776.48     30.82 o 
  -6   8   3      216.15      236.40      9.53 o 
  -5   8   3      266.51      257.76     21.43 o 
  -4   8   3      274.53      249.59      8.12 o 
  -3   8   3        5.16        7.70      1.31 o 
  -2   8   3        0.35        1.34      1.19 o 
  -1   8   3        2.84        5.80      1.87 o 
   0   8   3      821.18      751.79     48.69 o 
   1   8   3      196.34      200.80     12.60 o 
   2   8   3      297.71      297.65     16.98 o 
   3   8   3     1143.94     1120.57     60.42 o 
   4   8   3       12.51       16.83      4.33 o 
   5   8   3      468.90      490.48     27.48 o 
   6   8   3       77.04       96.32      8.85 o 
   7   8   3      231.62      240.98     24.27 o 
   8   8   3       24.93       24.81      8.76 o 
  -9   9   3       80.04       86.86      6.76 o 
  -8   9   3       13.95       13.91      2.55 o 
  -7   9   3        2.86        4.35      1.87 o 
  -6   9   3      128.61      123.98      6.79 o 
  -5   9   3       53.10       53.06      5.95 o 
  -4   9   3      616.33      580.53     16.21 o 
  -3   9   3        1.04        2.23      0.93 o 
  -2   9   3        5.52        9.42      1.23 o 
  -1   9   3      137.29      123.46      9.92 o 
   0   9   3      456.47      527.59     41.10 o 
   1   9   3      301.41      267.93     25.68 o 
   2   9   3      811.24      793.53     44.31 o 
   3   9   3        1.17        1.41      2.82 o 
   4   9   3      252.06      254.12     17.66 o 
   5   9   3       20.29       26.07      5.59 o 
   6   9   3      274.06      260.54     27.53 o 
   7   9   3      149.21      176.48     22.23 o 
  -8  10   3       16.15       15.47      2.79 o 
  -7  10   3        0.95        4.08      1.46 o 
  -6  10   3      101.93       81.88      7.13 o 
  -5  10   3      251.65      211.06      9.98 o 
  -4  10   3       17.61       11.44      1.94 o 
  -3  10   3     1295.68     1141.51     34.05 o 
  -2  10   3      150.87      140.48     16.88 o 
  -1  10   3       11.60       10.26      3.79 o 
   0  10   3       64.07       70.78      8.27 o 
   1  10   3      308.66      323.43     33.03 o 
   2  10   3       27.85       16.05      9.05 o 
   3  10   3      577.14      567.29     49.18 o 
   4  10   3        4.89        5.16      6.52 o 
   5  10   3        4.49        4.48      6.37 o 
  -6  11   3      185.81      173.56      8.04 o 
  -5  11   3        0.01        0.78      3.16 o 
  -4  11   3      442.53      368.14     19.60 o 
  -3  11   3       19.51       12.79      6.23 o 
  -2  11   3      222.68      217.34     22.91 o 
  -1  11   3      116.22      104.20     16.88 o 
   0  11   3       57.86       57.79      8.03 o 
   1  11   3      311.19      306.70     21.89 o 
   2  11   3      165.80      177.94     25.73 o 
   3  11   3       91.31       79.10     17.71 o 
  -2  12   3       39.62       42.13      7.00 o 
  -1  12   3      370.50      324.41     35.22 o 
  -2 -13   4        4.32        7.83      4.86 o 
  -1 -13   4       13.46       17.46      5.74 o 
   1 -13   4      594.36      644.49     54.87 o 
   2 -13   4        9.88       21.16      5.25 o 
   3 -13   4       40.17       25.78      8.66 o 
   4 -13   4        0.50        0.15      1.95 o 
   5 -13   4       54.14       28.90      9.15 o 
   2 -12   4       52.71       52.21      7.95 o 
   3 -12   4       42.64       79.96     35.56 o 
   4 -12   4        1.05        0.47      3.14 o 
   5 -12   4       91.44       90.47      6.01 o 
   6 -12   4      380.68      349.85     29.48 o 
   7 -12   4        3.59        5.44      2.41 o 
  -1 -11   4      150.88      145.11      5.16 o 
   0 -11   4       44.51       32.40      3.45 o 
   1 -11   4     1372.29     1408.15     73.53 o 
   2 -11   4      218.61      190.34     21.26 o 
   3 -11   4     1171.40     1169.39    102.25 o 
   4 -11   4       52.82       58.25      5.16 o 
   5 -11   4      109.79      164.11     23.59 o 
   6 -11   4      248.97      161.41     53.44 o 
   7 -11   4      150.58      140.18      8.12 o 
   8 -11   4      123.11      123.07     11.87 o 
  -4 -10   4      885.34      895.57     28.66 o 
  -3 -10   4      317.58      321.08     10.29 o 
  -2 -10   4        7.60        6.93      0.83 o 
  -1 -10   4      203.20      205.31      5.54 o 
   0 -10   4       10.22       14.97      1.56 o 
   1 -10   4       52.56       48.42      3.61 o 
   2 -10   4     3194.46     2990.64    223.33 o 
   3 -10   4        2.12       29.83     19.87 o 
   4 -10   4      630.42      714.21     25.39 o 
   5 -10   4       81.10       93.74     10.48 o 
   6 -10   4        2.04        5.27      2.35 o 
   7 -10   4      475.74      480.47     21.65 o 
   8 -10   4        3.15       -0.97      4.82 o 
   9 -10   4       84.51       76.57      9.87 o 
  -7  -9   4      377.92      357.01     66.11 o 
  -6  -9   4       24.11       20.38      4.72 o 
  -5  -9   4      111.00       88.00      6.96 o 
  -4  -9   4        3.66        6.51      1.40 o 
  -3  -9   4        5.93        6.32      0.93 o 
  -2  -9   4      344.00      344.07     12.66 o 
  -1  -9   4     2977.94     3048.94    111.54 o 
   0  -9   4      209.92      215.40      8.62 o 
   1  -9   4      245.83      266.62     10.71 o 
   2  -9   4        6.50        7.08      2.17 o 
   3  -9   4      368.16      403.51     13.46 o 
   4  -9   4       38.23       62.12     13.81 o 
   5  -9   4        4.31        0.33      2.38 o 
   6  -9   4       10.70       11.28      2.38 o 
   7  -9   4      138.34      128.99      5.49 o 
   8  -9   4      474.31      462.95     41.79 o 
   9  -9   4       98.30       86.34     17.32 o 
  10  -9   4       34.22       45.16      8.04 o 
  -9  -8   4       20.59        3.62      4.89 o 
  -8  -8   4      148.16      143.75     12.02 o 
  -7  -8   4      172.27      184.46     21.79 o 
  -6  -8   4     1129.51     1169.26    134.84 o 
  -5  -8   4      145.12      125.40      5.72 o 
  -4  -8   4     1683.54     1731.22     84.88 o 
  -3  -8   4       17.52       16.76      2.43 o 
  -2  -8   4       32.89       38.84      4.16 o 
  -1  -8   4      435.71      450.04     30.67 o 
   0  -8   4      408.84      417.03     21.09 o 
   1  -8   4        3.93        3.61      1.85 o 
   2  -8   4       39.52       42.87      3.89 o 
   3  -8   4        0.29        1.23      1.36 o 
   4  -8   4     3468.38     3027.92    381.51 o 
   5  -8   4      258.28      266.50     10.53 o 
   6  -8   4      457.94      459.97     14.47 o 
   7  -8   4       43.68       57.75      2.97 o 
   8  -8   4        5.10        1.26      5.25 o 
   9  -8   4      304.68      307.63     22.28 o 
  10  -8   4       52.48       43.39      8.61 o 
  11  -8   4      137.96      134.48     12.22 o 
 -10  -7   4      542.86      386.28    130.51 o 
  -9  -7   4      391.69      424.09     29.55 o 
  -8  -7   4     1572.16     1803.25    316.94 o 
  -7  -7   4      297.06      286.61     27.87 o 
  -6  -7   4       14.62        9.92      6.91 o 
  -5  -7   4      299.23      273.32     11.07 o 
  -4  -7   4       49.83       47.36      5.86 o 
  -3  -7   4     1088.20      992.81     35.00 o 
  -2  -7   4       46.21       48.59      4.14 o 
  -1  -7   4     3033.32     3283.89    211.38 o 
   0  -7   4      602.24      579.55     58.40 o 
   1  -7   4      633.40      672.79     22.18 o 
   2  -7   4      537.67      508.43     27.92 o 
   3  -7   4       17.72       15.49      4.52 o 
   4  -7   4      310.02      307.74     14.08 o 
   5  -7   4     5483.62     6080.90    352.65 o 
   6  -7   4       25.56       27.13      2.26 o 
   7  -7   4      580.93      587.99     17.32 o 
   8  -7   4      187.54      191.66     15.52 o 
   9  -7   4      109.00       95.10     18.83 o 
  10  -7   4      496.65      460.71     49.28 o 
  11  -7   4       70.51       62.93     10.75 o 
 -11  -6   4       40.69       47.29      4.94 o 
 -10  -6   4       10.04        7.83      6.66 o 
  -9  -6   4      258.99      378.74     74.81 o 
  -8  -6   4      275.16      272.07     17.76 o 
  -7  -6   4      942.75      998.86     72.82 o 
  -6  -6   4      582.39      581.35     23.32 o 
  -5  -6   4      321.51      344.75     11.44 o 
  -4  -6   4       32.12       18.10      2.57 o 
  -3  -6   4      125.57      122.39      6.24 o 
  -2  -6   4     1487.89     1539.83     62.48 o 
  -1  -6   4      128.27      138.05      9.19 o 
   0  -6   4     7245.41     7449.61    622.89 o 
   1  -6   4       37.03       26.19      3.15 o 
   2  -6   4        3.51       10.14      2.43 o 
   3  -6   4        6.30        2.05      2.19 o 
   4  -6   4        5.80        7.04      2.04 o 
   5  -6   4        6.59        4.61      1.05 o 
   6  -6   4     3144.24     3343.45    150.46 o 
   7  -6   4      108.57      124.82     17.41 o 
   8  -6   4       49.95       67.57     14.45 o 
   9  -6   4        1.05        3.70      6.66 o 
  10  -6   4      410.46      386.82     47.48 o 
  11  -6   4      363.45      389.64     52.10 o 
 -11  -5   4        9.54        2.84      5.28 o 
 -10  -5   4      288.05      313.00     17.06 o 
  -9  -5   4       95.50       90.67     15.03 o 
  -8  -5   4      450.58      462.27     26.66 o 
  -7  -5   4       55.23       63.58     12.65 o 
  -6  -5   4      248.08      273.50     11.19 o 
  -5  -5   4     2402.94     2437.42    108.86 o 
  -4  -5   4      738.30      680.74     25.35 o 
  -3  -5   4     7998.17     8676.45    762.84 o 
  -2  -5   4      524.47      439.36     38.48 o 
  -1  -5   4      677.06      587.52     27.56 o 
   0  -5   4      199.02      191.95      9.92 o 
   1  -5   4       15.57       23.56     13.74 o 
   2  -5   4      487.31      440.23     24.64 o 
   3  -5   4       76.66       72.41      3.43 o 
   4  -5   4       99.29       99.73      5.56 o 
   5  -5   4      464.54      484.12     23.11 o 
   6  -5   4      150.10      164.92      3.85 o 
   7  -5   4     2656.54     2814.11    215.20 o 
   8  -5   4      646.95      681.07     55.16 o 
   9  -5   4      400.33      430.31     28.89 o 
  10  -5   4       11.17       22.67     12.02 o 
  11  -5   4        9.68        7.64      9.83 o 
  12  -5   4      228.29      233.40     27.84 o 
 -12  -4   4        1.64        0.79      1.97 o 
 -11  -4   4       20.31       29.19      6.28 o 
 -10  -4   4       10.94        7.10      3.94 o 
  -9  -4   4       84.27       95.68      9.58 o 
  -8  -4   4      362.82      381.86     21.99 o 
  -7  -4   4      914.79      923.87     35.24 o 
  -6  -4   4     3388.51     3368.45    156.71 o 
  -5  -4   4     1667.24     1668.99     75.81 o 
  -4  -4   4      737.75      781.10     28.35 o 
  -3  -4   4     2284.27     2256.12     99.12 o 
  -2  -4   4     1384.65     1158.31    136.88 o 
  -1  -4   4     2376.35     1748.58     81.19 o 
   0  -4   4     9004.55     9125.54    640.57 o 
   1  -4   4      567.59      502.31     19.34 o 
   2  -4   4     4713.74     5621.16    311.29 o 
   3  -4   4     3357.20     3587.34    226.54 o 
   4  -4   4      662.91      748.32     38.04 o 
   5  -4   4       63.12       77.12      6.25 o 
   6  -4   4      132.08      116.73     53.24 o 
   7  -4   4       55.39       63.68      7.35 o 
   8  -4   4     1030.52     1107.63     65.72 o 
   9  -4   4       38.66       40.96      7.39 o 
  10  -4   4      229.02      230.18     19.75 o 
  11  -4   4       17.37       20.48      7.10 o 
  12  -4   4       56.73       40.79     11.69 o 
 -12  -3   4      203.89      115.69     83.01 o 
 -11  -3   4        8.92       14.23      3.23 o 
 -10  -3   4      520.06      495.78     45.14 o 
  -9  -3   4       23.56       19.21      8.51 o 
  -8  -3   4       65.18       60.56     11.87 o 
  -7  -3   4       68.89       60.10      4.51 o 
  -6  -3   4     1677.63     1633.30     64.23 o 
  -5  -3   4     4636.16     4525.53    239.72 o 
  -4  -3   4     1535.22     1561.77     61.83 o 
  -3  -3   4     5239.78     5863.06    340.16 o 
  -2  -3   4      781.61      606.63     27.65 o 
  -1  -3   4     2522.14     2128.12    108.24 o 
   0  -3   4        0.63        2.72      2.96 o 
   1  -3   4    15422.86    16347.00   1423.24 o 
   2  -3   4     2096.01     1962.86     74.60 o 
   3  -3   4     4277.35     4895.90    264.04 o 
   4  -3   4       46.51       40.40      3.23 o 
   5  -3   4       96.83       96.84      3.70 o 
   6  -3   4       41.42       62.86     25.85 o 
   7  -3   4        8.66       36.63      5.84 o 
   8  -3   4      583.69      684.37     38.28 o 
   9  -3   4      229.62      226.58     17.17 o 
  10  -3   4      205.91      243.37     19.55 o 
  11  -3   4       92.93      116.75     14.59 o 
  12  -3   4        3.54        6.82      6.45 o 
 -12  -2   4       79.42       47.34     31.40 o 
 -11  -2   4       73.11       65.96     16.10 o 
 -10  -2   4      203.09      230.28     30.84 o 
  -9  -2   4     1228.97     1239.26     91.50 o 
  -8  -2   4      214.65      213.26     22.47 o 
  -7  -2   4      280.49      285.08     11.33 o 
  -6  -2   4        8.15       12.38      3.42 o 
  -5  -2   4      158.45      202.81      8.03 o 
  -4  -2   4     3731.90     3809.04    186.57 o 
  -3  -2   4     4559.34     4736.81    251.96 o 
  -2  -2   4    13162.22    12692.41   1002.19 o 
  -1  -2   4      329.35      251.71     16.28 o 
   0  -2   4     1151.05     1047.10     60.86 o 
   1  -2   4       97.52       87.89      6.54 o 
   2  -2   4     5913.57     6909.24    412.59 o 
   3  -2   4       44.07       55.65      2.77 o 
   4  -2   4     5300.99     5749.38    254.39 o 
   5  -2   4      527.15      548.81     11.79 o 
   6  -2   4     1576.94     1663.32     47.76 o 
   7  -2   4      128.24      148.71     10.94 o 
   8  -2   4      399.47      416.30     23.45 o 
   9  -2   4      231.24      273.67     18.78 o 
  10  -2   4      309.51      339.78     24.27 o 
  11  -2   4       20.22       28.70      5.20 o 
  12  -2   4       94.88       95.25     15.07 o 
 -12  -1   4      383.26      279.31    185.29 o 
 -11  -1   4      255.31      225.66     29.77 o 
 -10  -1   4      591.35      523.17     49.62 o 
  -9  -1   4      479.48      486.39     28.99 o 
  -8  -1   4      272.02      268.56     16.49 o 
  -7  -1   4      371.42      379.74     15.92 o 
  -6  -1   4        1.59        4.15      2.04 o 
  -5  -1   4     2315.76     2311.20     93.63 o 
  -4  -1   4        1.85        2.99      1.17 o 
  -3  -1   4        6.02        4.80      1.47 o 
  -2  -1   4    14611.13    13687.69   1120.74 o 
  -1  -1   4     1239.03      894.59     42.82 o 
   0  -1   4      216.45      197.34     26.19 o 
   1  -1   4     2741.66     2958.73    297.24 o 
   2  -1   4     9544.14    10686.36    755.63 o 
   3  -1   4     4249.99     4946.69    200.46 o 
   4  -1   4        1.21        1.75      0.71 o 
   5  -1   4     3641.68     3880.93    145.69 o 
   6  -1   4       65.19       72.84      2.92 o 
   7  -1   4      604.61      652.80     44.56 o 
   8  -1   4        9.65       12.99      3.84 o 
   9  -1   4       69.51       79.58      8.27 o 
  10  -1   4      839.44      860.22     51.03 o 
  11  -1   4      120.36      144.88     12.74 o 
  12  -1   4        0.44        3.20      3.61 o 
 -12   0   4      330.90      188.92    131.10 o 
 -11   0   4       27.38       30.01      7.49 o 
 -10   0   4      811.36      798.69     51.71 o 
  -9   0   4      602.84      592.63     34.88 o 
  -8   0   4      348.51      382.34     22.13 o 
  -7   0   4        6.92        8.12      3.45 o 
  -6   0   4     1149.80     1079.09     40.20 o 
  -5   0   4      732.43      741.19     24.78 o 
  -4   0   4     1902.57     1732.28     66.90 o 
  -3   0   4      725.04      711.06     32.03 o 
  -2   0   4    11843.05    12302.54    953.80 o 
  -1   0   4     3701.92     3407.80    176.42 o 
   0   0   4     5399.00     5215.08    497.58 o 
   1   0   4     6427.86     6110.56    284.89 o 
   2   0   4     5240.67     6103.60    274.14 o 
   3   0   4     2973.52     3152.89    109.73 o 
   4   0   4     3572.18     3943.42    148.05 o 
   5   0   4      350.25      303.23      7.78 o 
   6   0   4     1172.16     1105.74    112.90 o 
   7   0   4       66.00       60.08     10.99 o 
   8   0   4      356.92      368.58     28.41 o 
   9   0   4      460.31      532.99     41.98 o 
  10   0   4      174.56      171.13     21.74 o 
  11   0   4        0.64       -1.54      3.72 o 
  12   0   4       19.43       23.62      7.69 o 
 -12   1   4      142.83      114.73     70.73 o 
 -11   1   4      133.02      116.45     14.06 o 
 -10   1   4       10.37       11.53      8.80 o 
  -9   1   4        7.31        5.20      6.28 o 
  -8   1   4      262.77      275.37     26.41 o 
  -7   1   4     3089.80     3041.28    229.50 o 
  -6   1   4     1259.74     1264.27     49.33 o 
  -5   1   4       10.87        2.15      1.91 o 
  -4   1   4        5.23        5.28      1.57 o 
  -3   1   4      922.95      998.95     35.34 o 
  -2   1   4      183.47      161.56      8.30 o 
  -1   1   4     6423.84     6465.34    301.16 o 
   0   1   4        3.13        3.51      1.17 o 
   1   1   4     5869.26     4694.05    983.31 o 
   2   1   4      741.07      618.69     37.90 o 
   3   1   4      138.38      155.57      3.96 o 
   4   1   4       47.56       61.06      2.31 o 
   5   1   4     5986.86     6408.72    259.63 o 
   6   1   4      238.70      209.54      9.86 o 
   7   1   4     1388.63     1509.33     58.88 o 
   8   1   4      392.95      389.75     12.40 o 
   9   1   4       90.35       81.77     12.16 o 
  10   1   4      221.93      258.71     14.80 o 
  11   1   4       77.85       82.70      7.97 o 
  12   1   4      253.08      266.61     16.51 o 
 -12   2   4        2.22        3.26      3.45 o 
 -11   2   4      797.39      750.29     72.58 o 
 -10   2   4      193.85      149.50     10.53 o 
  -9   2   4       44.35       40.12      4.96 o 
  -8   2   4      194.60      169.33      6.56 o 
  -7   2   4      296.02      281.65     11.36 o 
  -6   2   4     2276.00     2243.23     74.25 o 
  -5   2   4      314.43      276.96      7.29 o 
  -4   2   4       96.69       92.93      5.02 o 
  -3   2   4     1677.14     1510.54     46.49 o 
  -2   2   4      499.92      547.06     15.19 o 
  -1   2   4      648.12      552.81     52.74 o 
   0   2   4    23405.43    22604.55   1861.09 o 
   1   2   4     2660.23     2404.65     81.68 o 
   2   2   4      871.90      790.44     21.76 o 
   3   2   4      506.39      458.42     10.68 o 
   4   2   4       83.13      120.27      4.20 o 
   5   2   4       83.20      103.69      4.23 o 
   6   2   4     3977.24     4258.82    218.28 o 
   7   2   4      722.81      767.14     28.46 o 
   8   2   4     1080.99     1155.33     41.53 o 
   9   2   4       35.24       39.08      2.86 o 
  10   2   4       24.25       31.72      2.34 o 
  11   2   4       10.12       10.84      4.58 o 
 -12   3   4       27.25       26.40      5.95 o 
 -11   3   4        4.12        9.78      9.92 o 
 -10   3   4        7.48        3.55      1.06 o 
  -9   3   4       75.72       81.28      3.83 o 
  -8   3   4      452.78      419.49     22.74 o 
  -7   3   4     1911.11     1834.53    108.23 o 
  -6   3   4      305.62      288.58     10.47 o 
  -5   3   4      388.50      396.68     10.92 o 
  -4   3   4     1109.33      982.16     26.36 o 
  -3   3   4     1188.14     1131.11     30.18 o 
  -2   3   4     1647.44     1442.76     77.50 o 
  -1   3   4     4101.54     4526.93    179.19 o 
   0   3   4      949.37      816.50     17.52 o 
   1   3   4     1212.27     1106.63     26.28 o 
   2   3   4     4354.27     4648.34    163.43 o 
   3   3   4      901.83      847.63     18.18 o 
   4   3   4       51.07       41.60      5.06 o 
   5   3   4       37.02       38.97      2.94 o 
   6   3   4      193.99      210.88      9.85 o 
   7   3   4      787.80      822.25     30.65 o 
   8   3   4      125.66      109.57      6.72 o 
   9   3   4      642.61      710.68     23.90 o 
  10   3   4        6.97        8.09      2.28 o 
  11   3   4      112.71       85.88      8.68 o 
 -12   4   4        1.45        4.84      3.94 o 
 -11   4   4      322.59      233.41    150.68 o 
 -10   4   4       10.94       10.30      1.86 o 
  -9   4   4      167.90      180.99      8.40 o 
  -8   4   4        1.09        2.18      1.36 o 
  -7   4   4       35.12       30.51      3.33 o 
  -6   4   4     4164.40     4164.92    217.45 o 
  -5   4   4      160.61      137.30      6.35 o 
  -4   4   4     2680.89     2715.22     99.61 o 
  -3   4   4     1534.66     1471.78     40.95 o 
  -2   4   4       61.24       77.45      2.97 o 
  -1   4   4        1.15        1.91      0.70 o 
   0   4   4     3137.11     3520.38    113.73 o 
   1   4   4     1634.63     1447.14     34.78 o 
   2   4   4       92.44       63.34      2.42 o 
   3   4   4      180.41      191.40      3.98 o 
   4   4   4       34.43       31.74      1.99 o 
   5   4   4       74.43       70.06      3.55 o 
   6   4   4     1335.59     1328.00     52.63 o 
   7   4   4        1.57        2.37      1.52 o 
   8   4   4      446.06      492.29     15.95 o 
   9   4   4       69.82       75.13      5.01 o 
  10   4   4        2.32        2.11      2.03 o 
 -11   5   4       15.91       28.75      8.20 o 
 -10   5   4      679.18      561.38    357.53 o 
  -9   5   4      464.46      453.98     18.22 o 
  -8   5   4      362.95      366.15     14.27 o 
  -7   5   4       43.51       47.00      4.02 o 
  -6   5   4      120.39      122.49      6.02 o 
  -5   5   4      883.65      827.98     30.15 o 
  -4   5   4      211.24      204.72      9.05 o 
  -3   5   4     4537.77     4617.49    235.96 o 
  -2   5   4      290.59      292.32     11.60 o 
  -1   5   4      214.34      242.06      6.07 o 
   0   5   4      157.24      143.65      3.66 o 
   1   5   4      862.83      914.62     19.37 o 
   2   5   4       20.28       21.39      1.04 o 
   3   5   4     1635.20     1565.00     45.42 o 
   4   5   4       73.11       53.55      4.35 o 
   5   5   4        5.56        7.79      3.20 o 
   6   5   4       13.00       17.03      3.17 o 
   7   5   4       33.97       40.52      3.05 o 
   8   5   4      523.00      608.72     26.36 o 
   9   5   4      229.36      250.06      8.69 o 
  10   5   4       73.63       87.17      5.40 o 
 -11   6   4        8.57       12.53      5.76 o 
 -10   6   4       16.67       17.76      6.10 o 
  -9   6   4      170.29      172.57      8.44 o 
  -8   6   4      119.52      134.84      6.95 o 
  -7   6   4      479.78      499.06     18.13 o 
  -6   6   4       84.62       90.54      6.01 o 
  -5   6   4      208.29      226.55      8.73 o 
  -4   6   4     1768.12     1616.44    215.64 o 
  -3   6   4      316.98      295.42     10.40 o 
  -2   6   4     1193.61     1113.68     32.74 o 
  -1   6   4       29.20       24.15      2.48 o 
   0   6   4      369.76      360.17     13.24 o 
   1   6   4     1812.48     1771.68     70.48 o 
   2   6   4       63.31       54.78      3.50 o 
   3   6   4        1.69        3.03      2.55 o 
   4   6   4     1601.75     1693.81     49.28 o 
   5   6   4       90.94       96.90      3.94 o 
   6   6   4       25.95       27.92      2.22 o 
   7   6   4       24.88       32.22      2.27 o 
   8   6   4        4.72        6.13      2.11 o 
   9   6   4        5.51        8.80      5.16 o 
 -10   7   4       14.27       19.35      5.87 o 
  -9   7   4      109.85      126.71     13.38 o 
  -8   7   4      309.19      351.69     24.12 o 
  -7   7   4      112.06      129.41      7.80 o 
  -6   7   4       71.15       64.86      3.80 o 
  -5   7   4        6.44        5.07      1.57 o 
  -4   7   4        6.64        4.79      1.38 o 
  -3   7   4     1281.77     1305.96     40.26 o 
  -2   7   4      116.46      103.28      4.85 o 
  -1   7   4      442.49      440.67     15.43 o 
   0   7   4      610.10      530.13     20.03 o 
   1   7   4      393.38      426.03     17.47 o 
   2   7   4      614.27      621.52     24.44 o 
   3   7   4      141.93      165.97     17.03 o 
   4   7   4      307.45      293.32     25.29 o 
   5   7   4      215.50      214.62     21.31 o 
   6   7   4       23.94       19.46      4.48 o 
   7   7   4      939.89      965.10     53.75 o 
   8   7   4        7.53       13.77      6.81 o 
  -9   8   4       29.13       29.99      7.76 o 
  -8   8   4      341.33      341.11     21.11 o 
  -7   8   4      274.25      298.47     19.33 o 
  -6   8   4       25.11       17.52      2.09 o 
  -5   8   4       65.54       76.44      3.35 o 
  -4   8   4       51.27       40.46      2.43 o 
  -3   8   4       83.29       91.91      3.18 o 
  -2   8   4     1687.59     1744.13     48.14 o 
  -1   8   4        1.20        0.06      0.87 o 
   0   8   4      145.01      125.94     10.73 o 
   1   8   4        2.76        1.42      1.68 o 
   2   8   4      625.84      641.47     34.39 o 
   3   8   4       27.75       38.33      6.08 o 
   4   8   4     2275.94     2273.33    170.45 o 
   5   8   4      219.82      218.75     15.42 o 
   6   8   4        8.60       15.57      4.57 o 
   7   8   4       27.46       21.79      8.66 o 
  -8   9   4        2.79        1.26      2.60 o 
  -7   9   4        3.02        2.29      2.50 o 
  -6   9   4      120.35      139.08     10.31 o 
  -5   9   4       18.86       19.95      3.19 o 
  -4   9   4        0.51        2.13      1.25 o 
  -3   9   4      190.92      194.22      5.30 o 
  -2   9   4       16.89       16.28      1.41 o 
  -1   9   4     1425.84     1523.43    104.34 o 
   0   9   4      111.93      115.09     16.30 o 
   1   9   4      730.95      728.01     54.34 o 
   2   9   4      189.08      204.45     15.13 o 
   3   9   4       32.31       28.80      6.08 o 
   4   9   4      106.19      121.95     11.77 o 
   5   9   4      236.73      237.72     17.76 o 
   6   9   4      186.90      196.57     15.76 o 
  -7  10   4       40.45       44.23     12.48 o 
  -6  10   4      223.13      211.78     12.48 o 
  -5  10   4       82.12       83.02      4.04 o 
  -4  10   4      120.01       93.61      4.43 o 
  -3  10   4        0.30        0.44      2.09 o 
  -2  10   4      110.30      108.67     14.89 o 
  -1  10   4       25.44       23.59      5.01 o 
   0  10   4      106.46      121.95     17.90 o 
   1  10   4      102.77       92.72     16.68 o 
   2  10   4      768.54      771.59     64.06 o 
   3  10   4       71.13       79.10     10.22 o 
   4  10   4      156.21      152.69     14.59 o 
  -5  11   4      487.56      496.07     31.72 o 
  -4  11   4       49.63       52.49     12.16 o 
  -3  11   4        1.96        5.16      3.41 o 
  -2  11   4       16.74       19.51      8.76 o 
  -1  11   4      131.16      175.85     22.72 o 
   0  11   4       15.38        7.49      4.28 o 
   1  11   4       57.15       53.02     14.84 o 
   2  11   4        1.05       -3.94      7.10 o 
   2 -13   5      151.98      163.44     13.13 o 
   3 -13   5        7.46       -5.25      5.50 o 
   4 -13   5      175.86      211.97     11.41 o 
   5 -13   5      106.71       98.76      9.14 o 
   1 -12   5      150.51      140.48     13.13 o 
   2 -12   5        5.10        4.01      3.70 o 
   3 -12   5      203.78      198.83     15.27 o 
   4 -12   5        0.09        2.02      2.84 o 
   5 -12   5      577.04      614.76     34.61 o 
   6 -12   5       55.83       39.40     11.09 o 
   7 -12   5      143.54      139.61     20.82 o 
  -5 -11   5       94.55       92.57     10.80 o 
  -2 -11   5      129.21      130.33      7.22 o 
  -1 -11   5       93.84       90.96      3.93 o 
   0 -11   5     2387.73     2314.94    124.12 o 
   1 -11   5       44.66       51.28      3.73 o 
   2 -11   5       19.51       16.34      6.83 o 
   3 -11   5        0.15        1.00      1.87 o 
   4 -11   5        3.31       89.44     51.08 o 
   5 -11   5       70.28       87.72      8.20 o 
   6 -11   5      188.80      209.43     10.87 o 
   7 -11   5       19.90       25.10      3.36 o 
   8 -11   5       80.88       92.08     18.53 o 
  -5 -10   5      629.95      669.83     30.01 o 
  -4 -10   5     1328.72     1318.29     57.86 o 
  -3 -10   5      819.95      859.82     28.03 o 
  -2 -10   5      124.42      115.66      4.96 o 
  -1 -10   5      364.80      374.72     11.16 o 
   0 -10   5      102.18      117.38      6.09 o 
   1 -10   5      422.22      443.48     32.81 o 
   2 -10   5        8.10        9.54      2.93 o 
   3 -10   5      112.83       93.23      3.76 o 
   4 -10   5      318.61      387.81     49.42 o 
   5 -10   5      198.46       96.15     46.67 o 
   6 -10   5       32.98       74.71     27.12 o 
   7 -10   5      256.37      276.11     11.54 o 
   8 -10   5      119.34      130.41     13.28 o 
   9 -10   5       54.96       45.77     14.84 o 
  -8  -9   5      105.29       77.73     10.80 o 
  -7  -9   5      521.02      559.81    217.90 o 
  -6  -9   5      210.98      158.92     14.06 o 
  -5  -9   5      334.67      339.07     12.72 o 
  -4  -9   5      504.64      447.51     14.21 o 
  -3  -9   5      281.90      283.36      9.03 o 
  -2  -9   5      332.96      373.29     11.99 o 
  -1  -9   5      175.18      185.01     10.68 o 
   0  -9   5     1246.90     1274.36     51.86 o 
   1  -9   5       10.82       15.74      3.08 o 
   2  -9   5       43.77       47.96      3.22 o 
   3  -9   5      216.88      209.82     15.15 o 
   4  -9   5      305.57      298.13     15.38 o 
   5  -9   5      127.95        8.12      5.03 o 
   6  -9   5       45.45       43.76      3.72 o 
   7  -9   5       88.10       91.50      4.63 o 
   8  -9   5      494.73      495.59     47.96 o 
   9  -9   5      178.61      201.97     29.67 o 
  10  -9   5      207.79      188.11     19.21 o 
  -9  -8   5       19.22       16.05      6.96 o 
  -8  -8   5       23.56       26.39      4.31 o 
  -7  -8   5      368.25      271.39     25.83 o 
  -6  -8   5     1178.40     1148.97     88.05 o 
  -5  -8   5      421.66      387.80     15.42 o 
  -4  -8   5      930.04      890.62     33.54 o 
  -3  -8   5      312.21      293.68     29.45 o 
  -2  -8   5      120.89      128.63      7.86 o 
  -1  -8   5        2.94        3.32      2.30 o 
   0  -8   5       11.88       12.65      3.26 o 
   1  -8   5     5754.83     6182.53    388.63 o 
   2  -8   5      219.89      196.27      7.84 o 
   3  -8   5      195.45      216.93     37.60 o 
   4  -8   5      133.27      117.60      9.09 o 
   5  -8   5       12.04        7.84      1.65 o 
   6  -8   5       11.32       11.77      2.06 o 
   7  -8   5      152.58      153.82      7.05 o 
   8  -8   5       58.65       55.31      8.71 o 
   9  -8   5       51.75       57.64     10.02 o 
  10  -8   5        3.44        3.65      7.69 o 
 -10  -7   5       38.91       45.58     13.04 o 
  -9  -7   5      652.38      660.00     28.28 o 
  -8  -7   5        6.21        6.37      7.00 o 
  -7  -7   5       55.82       49.86     13.67 o 
  -6  -7   5       47.21       41.73      4.48 o 
  -5  -7   5       75.35       73.76      5.42 o 
  -4  -7   5       16.07       12.34      2.67 o 
  -3  -7   5     2242.24     2097.01     96.39 o 
  -2  -7   5     4160.65     4365.12    234.70 o 
  -1  -7   5       51.40       58.35      6.83 o 
   0  -7   5        7.73       22.75      3.73 o 
   1  -7   5       71.60       77.76      6.48 o 
   2  -7   5     2808.95     2794.00    128.30 o 
   3  -7   5      419.75      417.13     26.63 o 
   4  -7   5     1523.36     1476.35     90.67 o 
   5  -7   5      831.66      824.28     44.12 o 
   6  -7   5       13.62       10.48      2.82 o 
   7  -7   5      207.56      210.96      5.80 o 
   8  -7   5       66.00       64.89     15.76 o 
   9  -7   5        9.71        6.81      8.42 o 
  10  -7   5      177.66      168.02     30.60 o 
  11  -7   5       61.88       71.02     21.84 o 
 -11  -6   5       12.80       11.58      8.46 o 
 -10  -6   5        8.15        9.73      7.83 o 
  -9  -6   5       42.27       29.82     10.75 o 
  -8  -6   5      791.70      785.51     64.06 o 
  -7  -6   5       27.95       44.98      5.46 o 
  -6  -6   5       92.58       96.84      6.49 o 
  -5  -6   5      946.10      979.10     37.41 o 
  -4  -6   5       66.69       59.85      5.12 o 
  -3  -6   5        8.42        5.67      2.35 o 
  -2  -6   5     4699.13     4511.98    277.71 o 
  -1  -6   5     4917.78     5017.64    386.06 o 
   0  -6   5        0.94        4.06      2.96 o 
   1  -6   5       75.77       48.90      5.22 o 
   2  -6   5      626.97      578.86     21.26 o 
   3  -6   5     1645.51     1716.74    113.07 o 
   4  -6   5      954.15      961.54     38.09 o 
   5  -6   5     2072.44     1926.38    144.30 o 
   6  -6   5      160.31      143.53      4.64 o 
   7  -6   5       17.70       18.99      0.85 o 
   8  -6   5       31.94       51.56     13.77 o 
   9  -6   5        0.89        2.77      6.86 o 
  10  -6   5      356.76      324.02     27.39 o 
  11  -6   5      135.77      149.29     31.86 o 
 -11  -5   5      368.95      327.47     35.80 o 
 -10  -5   5      110.06      108.33     18.97 o 
  -9  -5   5      397.74      392.51     37.50 o 
  -8  -5   5      712.02      727.47     59.20 o 
  -7  -5   5      209.14      226.23     12.99 o 
  -6  -5   5       12.53        4.85      1.69 o 
  -5  -5   5      286.15      310.94     15.10 o 
  -4  -5   5     2062.81     1804.53     73.53 o 
  -3  -5   5        4.41        3.84      2.58 o 
  -2  -5   5     1614.74     1361.14    135.01 o 
  -1  -5   5     3436.32     2687.60    128.10 o 
   0  -5   5      615.20      700.67     28.82 o 
   1  -5   5     1729.09     1721.36     81.21 o 
   2  -5   5     1696.47     1700.70     83.64 o 
   3  -5   5     2373.27     2212.81     92.38 o 
   4  -5   5     3442.55     3597.35    281.75 o 
   5  -5   5       32.22       47.65      6.76 o 
   6  -5   5     2391.87     2387.01    114.73 o 
   7  -5   5        2.31       13.62      8.90 o 
   8  -5   5        1.84        0.78      2.87 o 
   9  -5   5      113.67      142.24     14.20 o 
  10  -5   5       99.02       93.40     13.43 o 
  11  -5   5       97.20       80.36     13.28 o 
  12  -5   5       26.29       25.71      7.89 o 
 -11  -4   5       75.90       76.03     16.93 o 
 -10  -4   5        8.44        6.28      7.25 o 
  -9  -4   5      910.49      917.28     73.84 o 
  -8  -4   5     1727.52     1804.89    114.02 o 
  -7  -4   5      330.36      321.61     13.29 o 
  -6  -4   5      590.89      613.07     27.40 o 
  -5  -4   5       50.02       63.08      6.21 o 
  -4  -4   5      747.14      796.34     32.04 o 
  -3  -4   5      195.78      171.87     10.89 o 
  -2  -4   5      286.59      227.56     17.61 o 
  -1  -4   5     5160.01     3861.45    206.37 o 
   0  -4   5      312.84      244.62     13.20 o 
   1  -4   5        3.23        6.57      3.54 o 
   2  -4   5     1046.80      989.44     47.01 o 
   3  -4   5     3573.47     4013.37    233.88 o 
   4  -4   5      244.62      270.70      9.10 o 
   5  -4   5     2963.45     2946.49    135.59 o 
   6  -4   5     1087.14     1027.82     48.16 o 
   7  -4   5        3.22        2.32      2.21 o 
   8  -4   5      187.25      170.06     14.01 o 
   9  -4   5      263.04      262.05     21.01 o 
  10  -4   5       66.33       68.30     11.48 o 
  11  -4   5        7.30       16.64      7.00 o 
  12  -4   5        9.91        9.70      4.40 o 
 -12  -3   5       11.27        7.35      4.67 o 
 -11  -3   5      637.50      548.22     36.53 o 
 -10  -3   5       60.34       56.72      8.90 o 
  -9  -3   5      101.60      107.84     11.14 o 
  -8  -3   5      516.25      489.86     20.46 o 
  -7  -3   5      187.77      202.41      9.47 o 
  -6  -3   5     1853.99     1827.98     79.95 o 
  -5  -3   5     1187.66     1113.26     47.76 o 
  -4  -3   5     1364.42     1468.03     62.31 o 
  -3  -3   5     1175.93     1030.91     45.76 o 
  -2  -3   5      491.67      447.90     20.39 o 
  -1  -3   5     1703.95     1246.25     66.21 o 
   0  -3   5     6148.62     5434.52    558.87 o 
   1  -3   5      837.73      693.87     62.80 o 
   2  -3   5      583.50      553.15     31.18 o 
   3  -3   5     2074.27     2141.21     82.07 o 
   4  -3   5       33.73       40.88      2.95 o 
   5  -3   5       98.02       80.85      2.67 o 
   6  -3   5     3567.84     3658.43    145.42 o 
   7  -3   5      125.46      105.20     75.50 o 
   8  -3   5      386.87      438.04     27.14 o 
   9  -3   5      179.50      179.30     15.81 o 
  10  -3   5        1.25        2.87      4.13 o 
  11  -3   5      266.38      285.15     24.37 o 
  12  -3   5        8.04       10.92      4.30 o 
 -12  -2   5      128.71       88.97     19.75 o 
 -11  -2   5       81.00       63.04     16.64 o 
 -10  -2   5     1145.41     1078.98     90.87 o 
  -9  -2   5      634.44      615.30     53.36 o 
  -8  -2   5       84.05       80.89      6.01 o 
  -7  -2   5     2467.01     2469.48    108.94 o 
  -6  -2   5      130.45      118.29      6.58 o 
  -5  -2   5       16.11       16.17      4.89 o 
  -4  -2   5     1597.27     1602.29     62.19 o 
  -3  -2   5     5699.85     6206.79    379.64 o 
  -2  -2   5     1998.03     1669.11     80.21 o 
  -1  -2   5      818.85      630.91     40.52 o 
   0  -2   5        9.55       16.11      5.42 o 
   1  -2   5      539.11      432.94     32.57 o 
   2  -2   5     6643.36     7031.18    425.63 o 
   3  -2   5      753.05      729.91     24.44 o 
   4  -2   5      985.95     1000.64     34.85 o 
   5  -2   5      117.67      112.57      4.65 o 
   6  -2   5       41.07       36.32      1.84 o 
   7  -2   5      348.75      287.31     21.09 o 
   8  -2   5       46.43       28.07      5.79 o 
   9  -2   5     1710.60     1758.10    112.37 o 
  10  -2   5        0.64        1.56      3.65 o 
  11  -2   5       39.14       36.19      8.03 o 
  12  -2   5       57.62       62.64      9.24 o 
 -12  -1   5       17.80       16.49     10.75 o 
 -11  -1   5       15.87       24.86      7.00 o 
 -10  -1   5      107.82      101.57     12.60 o 
  -9  -1   5      240.60      221.23     17.51 o 
  -8  -1   5        6.58        5.01      3.41 o 
  -7  -1   5      308.52      312.80     14.02 o 
  -6  -1   5     2981.14     2826.55    126.40 o 
  -5  -1   5     1627.56     1592.55     66.25 o 
  -4  -1   5      978.20      978.76     51.76 o 
  -3  -1   5     1391.23     1358.44     70.78 o 
  -2  -1   5      522.78      485.08     20.48 o 
  -1  -1   5      447.94      343.30     19.47 o 
   0  -1   5      189.65      167.84     18.06 o 
   1  -1   5     1746.67     1564.62    182.07 o 
   2  -1   5     1092.81     1042.24     42.08 o 
   3  -1   5      660.45      584.43     24.96 o 
   4  -1   5      411.07      359.92      9.28 o 
   5  -1   5      356.67      319.42     10.23 o 
   6  -1   5      876.10      845.66     22.28 o 
   7  -1   5        1.32        1.15      0.76 o 
   8  -1   5      230.92      231.45     23.79 o 
   9  -1   5      195.47      166.12     13.52 o 
  10  -1   5      994.01      959.31     59.25 o 
  11  -1   5      177.51      160.57     24.47 o 
  12  -1   5      233.15      236.75     22.82 o 
 -12   0   5      113.09      119.96     15.03 o 
 -11   0   5       23.01       18.83      6.66 o 
 -10   0   5     1169.97     1119.84     97.48 o 
  -9   0   5        4.74        2.53      5.89 o 
  -8   0   5       23.97       26.95      5.74 o 
  -7   0   5      123.64      135.85      8.82 o 
  -6   0   5       13.02       13.82      4.16 o 
  -5   0   5     3281.55     3113.52    138.69 o 
  -4   0   5     3871.48     4110.68    204.51 o 
  -3   0   5     1181.64      985.58     69.07 o 
  -2   0   5       29.67       34.52      4.55 o 
  -1   0   5      160.02      161.92     37.46 o 
   0   0   5       48.44       38.25      8.81 o 
   1   0   5     2877.26     2792.67    198.83 o 
   2   0   5       15.81       14.69      1.33 o 
   3   0   5     2062.25     2005.35     65.21 o 
   4   0   5      704.84      675.47     18.38 o 
   5   0   5        1.80        2.52      1.08 o 
   6   0   5      134.08      111.96      4.79 o 
   7   0   5     2280.28     2190.29    184.63 o 
   8   0   5       10.55        8.71      5.84 o 
   9   0   5      916.01      960.38     71.80 o 
  10   0   5      277.41      290.99     30.45 o 
  11   0   5       76.67       61.79     16.25 o 
 -12   1   5        2.45        0.54      6.18 o 
 -11   1   5        9.03        7.69      2.09 o 
 -10   1   5       29.62       28.80     13.04 o 
  -9   1   5      217.09      227.07     28.02 o 
  -8   1   5        7.72        3.21      5.64 o 
  -7   1   5      485.46      473.35     26.02 o 
  -6   1   5      944.34      854.83     33.77 o 
  -5   1   5       39.26       33.02      4.39 o 
  -4   1   5     1188.25     1195.17     63.89 o 
  -3   1   5     2838.00     2736.21    118.67 o 
  -2   1   5     1023.73      841.35     77.32 o 
  -1   1   5      131.37      127.89      4.54 o 
   0   1   5     2005.37     1894.61     63.45 o 
   1   1   5     3370.70     2984.86    117.59 o 
   2   1   5     5038.23     5524.00    245.33 o 
   3   1   5     1969.85     2017.12     72.22 o 
   4   1   5     5905.91     6585.66    318.25 o 
   5   1   5       32.40       32.67      2.17 o 
   6   1   5      207.46      218.57      7.94 o 
   7   1   5      279.05      324.46     24.76 o 
   8   1   5       47.24       49.42      5.69 o 
   9   1   5       92.13       77.30     12.79 o 
  10   1   5      483.29      503.47     39.99 o 
  11   1   5        1.32        1.77      2.50 o 
 -12   2   5       23.17        8.61     10.12 o 
 -11   2   5      106.61       91.40     22.57 o 
 -10   2   5        4.79        5.17      5.06 o 
  -9   2   5        1.05        0.36      1.48 o 
  -8   2   5      117.42      123.58      5.99 o 
  -7   2   5       11.35        5.67      2.15 o 
  -6   2   5      482.02      480.13     14.23 o 
  -5   2   5     1322.74     1197.22     40.25 o 
  -4   2   5        0.95        1.78      0.99 o 
  -3   2   5     5389.20     5866.11    273.69 o 
  -2   2   5     1693.10     1525.29     77.00 o 
  -1   2   5      607.61      495.75     23.89 o 
   0   2   5      755.56      668.83     21.31 o 
   1   2   5    12140.04    13800.52   1142.36 o 
   2   2   5     2527.39     2357.84     78.15 o 
   3   2   5      606.37      681.03     17.50 o 
   4   2   5       88.23       89.35      4.84 o 
   5   2   5      287.02      260.47      7.02 o 
   6   2   5       84.65       98.02      5.70 o 
   7   2   5     1175.46     1222.84     48.67 o 
   8   2   5      107.03      146.07      6.50 o 
   9   2   5        1.88        2.40      1.37 o 
  10   2   5       90.19      104.71     10.05 o 
  11   2   5        6.25        7.72      3.06 o 
 -12   3   5       21.43       19.75     13.43 o 
 -11   3   5       61.72       42.32     16.30 o 
 -10   3   5      158.40      161.00      6.73 o 
  -9   3   5        6.79        5.52      1.61 o 
  -8   3   5      592.57      551.28     43.73 o 
  -7   3   5     1040.98     1057.45     92.91 o 
  -6   3   5      242.06      273.31     11.44 o 
  -5   3   5        2.90        3.99      1.26 o 
  -4   3   5      413.78      331.88      8.77 o 
  -3   3   5      489.90      487.64     20.97 o 
  -2   3   5     2011.93     1942.85     93.10 o 
  -1   3   5       26.89       21.77      1.85 o 
   0   3   5     1723.50     1547.61     45.02 o 
   1   3   5       58.03       64.69      7.36 o 
   2   3   5      338.95      330.18      7.69 o 
   3   3   5       33.49       37.12      2.73 o 
   4   3   5      976.77      912.03     27.23 o 
   5   3   5      419.54      390.29     12.86 o 
   6   3   5       13.51       12.59      2.33 o 
   7   3   5      179.38      166.49      7.12 o 
   8   3   5      567.81      543.33     22.45 o 
   9   3   5       42.48       58.97      3.60 o 
  10   3   5       12.73       17.49      1.97 o 
 -11   4   5       58.26       49.67     18.39 o 
 -10   4   5        2.25        1.70      1.29 o 
  -9   4   5      294.74      284.48     12.57 o 
  -8   4   5      142.95      132.31      8.63 o 
  -7   4   5      767.37      769.39     40.03 o 
  -6   4   5     1167.89     1183.80     41.85 o 
  -5   4   5       69.85       57.03      2.81 o 
  -4   4   5      449.16      429.44     15.61 o 
  -3   4   5      964.16      954.57     35.85 o 
  -2   4   5      274.42      289.75      8.22 o 
  -1   4   5      175.84      168.56      4.91 o 
   0   4   5      711.33      664.41     23.32 o 
   1   4   5      900.61      788.17     20.89 o 
   2   4   5      850.64      872.11     20.78 o 
   3   4   5      658.37      655.69     15.76 o 
   4   4   5       59.16       52.10      2.43 o 
   5   4   5     3589.83     3699.54    153.47 o 
   6   4   5      540.65      556.44     22.47 o 
   7   4   5        8.25        9.28      2.80 o 
   8   4   5      269.63      298.30     12.22 o 
   9   4   5       87.52      101.71      4.51 o 
  10   4   5        9.44        7.90      2.43 o 
 -11   5   5      110.84       48.97     43.68 o 
 -10   5   5      268.89      240.02     30.21 o 
  -9   5   5      157.94      130.22      6.64 o 
  -8   5   5      461.78      446.46     32.06 o 
  -7   5   5       10.28        9.06      2.30 o 
  -6   5   5      310.23      329.50     14.74 o 
  -5   5   5       61.13       72.54      4.71 o 
  -4   5   5      225.84      242.55      8.58 o 
  -3   5   5      168.11      137.50      8.44 o 
  -2   5   5     2678.43     2582.02     77.44 o 
  -1   5   5        3.66        2.63      1.46 o 
   0   5   5      919.13      880.90     20.54 o 
   1   5   5     1327.97     1240.44     29.14 o 
   2   5   5     2149.89     2231.97     60.79 o 
   3   5   5      442.11      467.66     10.19 o 
   4   5   5       49.66       44.51      3.06 o 
   5   5   5      549.57      587.72     16.74 o 
   6   5   5      189.71      205.35      8.86 o 
   7   5   5       22.71       19.15      2.47 o 
   8   5   5      760.77      795.03     27.96 o 
   9   5   5      161.33      180.42      7.32 o 
 -11   6   5        5.60        6.50      4.98 o 
 -10   6   5      139.88       93.35     75.62 o 
  -9   6   5      191.20      201.43     13.89 o 
  -8   6   5       37.00       52.99      4.27 o 
  -7   6   5      689.83      679.21     29.89 o 
  -6   6   5        1.83        3.20      2.22 o 
  -5   6   5      369.15      365.15     12.95 o 
  -4   6   5       34.23       50.16     10.29 o 
  -3   6   5        7.74        3.71      2.47 o 
  -2   6   5       15.24       21.32      3.46 o 
  -1   6   5      806.14      840.00     29.76 o 
   0   6   5        0.37        1.94      0.67 o 
   1   6   5       47.17       42.21      1.13 o 
   2   6   5       19.91       19.89      0.65 o 
   3   6   5      969.05     1008.25     27.07 o 
   4   6   5        1.75        1.65      1.73 o 
   5   6   5     1313.35     1400.64     43.32 o 
   6   6   5       68.04       87.68      4.11 o 
   7   6   5       92.63      120.50      6.86 o 
   8   6   5       30.06       30.84      8.42 o 
   9   6   5      126.45      108.43     14.06 o 
 -10   7   5       12.40       15.15      4.64 o 
  -9   7   5        2.30        3.44      1.63 o 
  -8   7   5      178.37      175.82     10.12 o 
  -7   7   5       35.37       22.39      3.89 o 
  -6   7   5      109.48      103.84      7.73 o 
  -5   7   5       87.24       89.48     10.48 o 
  -4   7   5      229.23      215.64     15.27 o 
  -3   7   5        3.91        3.91      1.67 o 
  -2   7   5        2.48        2.38      2.19 o 
  -1   7   5        0.16        0.49      1.03 o 
   0   7   5     1124.78     1064.10     41.16 o 
   1   7   5      151.17      168.35      8.97 o 
   2   7   5       35.00       36.63      4.33 o 
   3   7   5       52.22       47.17      6.85 o 
   4   7   5      791.07      823.16     58.91 o 
   5   7   5        1.16        8.90      6.37 o 
   6   7   5      812.86      842.18     47.28 o 
   7   7   5      170.34      205.28     15.08 o 
   8   7   5      307.31      363.61     31.81 o 
  -9   8   5        1.32        0.15      1.61 o 
  -8   8   5      158.27      155.70     18.06 o 
  -7   8   5      173.54      178.38     14.76 o 
  -6   8   5       13.42       17.39      3.86 o 
  -5   8   5      124.40        0.24      1.41 o 
  -4   8   5      309.60        0.26      2.07 o 
  -3   8   5       67.78       50.79      3.99 o 
  -2   8   5        5.02        3.98      0.69 o 
  -1   8   5      926.39      846.03     22.77 o 
   0   8   5      386.32      373.23     16.95 o 
   1   8   5      611.53      613.53     30.55 o 
   2   8   5      118.99      133.38      7.57 o 
   3   8   5      519.67      564.61     46.65 o 
   4   8   5       44.21       46.89     12.31 o 
   5   8   5       64.19       73.40     14.35 o 
   6   8   5       59.96       76.32      8.95 o 
  -8   9   5        7.57       20.99      5.01 o 
  -7   9   5       27.04       19.84      3.33 o 
  -6   9   5       82.39       87.48      6.09 o 
  -5   9   5       11.75       16.55      2.45 o 
  -4   9   5     1323.51     1313.68     42.49 o 
  -3   9   5        0.78       -0.45      0.84 o 
  -2   9   5      416.40      371.32     21.71 o 
  -1   9   5        1.88        2.79      3.54 o 
   0   9   5       84.88       99.03     10.77 o 
   1   9   5       51.00       39.94      6.66 o 
   2   9   5        1.92       -0.44      2.63 o 
   3   9   5       12.46        3.41      3.60 o 
   4   9   5      332.06      304.80     22.13 o 
   5   9   5       23.21       17.76      5.64 o 
  -6  10   5        2.88        4.42      1.42 o 
  -4  10   5       54.35       51.09      5.08 o 
  -3  10   5      418.84      459.74     43.10 o 
  -2  10   5        6.53        2.77      5.50 o 
  -1  10   5        9.41        5.06      3.75 o 
   0  10   5       33.56       33.76     11.19 o 
   1  10   5      392.28      367.21     38.28 o 
   2  10   5        8.76        4.52      4.23 o 
   3  10   5      200.85      189.71     17.51 o 
  -3  11   5       15.86       15.57      6.28 o 
  -2  11   5      132.70      142.87     24.13 o 
  -1  11   5       19.42       15.47      6.03 o 
   0  11   5       43.65       43.05     14.93 o 
   3 -13   6       19.60       39.17     20.09 o 
   4 -13   6        3.26       62.96     40.40 o 
   5 -13   6       13.14        1.94      3.45 o 
  -5 -12   6      161.89      183.29     17.66 o 
   0 -12   6       42.69       33.92      2.80 o 
   1 -12   6       48.80       52.27      4.12 o 
   2 -12   6      678.11      678.13     35.96 o 
   3 -12   6        0.58        1.86      2.07 o 
   4 -12   6      167.17      158.54     12.38 o 
   5 -12   6       48.32      181.63     84.37 o 
   6 -12   6       45.30       32.88     27.07 o 
   7 -12   6        3.81        2.53      6.62 o 
  -4 -11   6        2.29        4.04      3.94 o 
  -3 -11   6       64.49       45.64      5.11 o 
  -2 -11   6      512.90      540.26     21.91 o 
  -1 -11   6      250.21      260.89     11.97 o 
   0 -11   6       11.22       11.41      2.23 o 
   1 -11   6      733.83      752.01     31.34 o 
   2 -11   6       88.21       99.70      7.47 o 
   3 -11   6      219.12      251.20      9.60 o 
   4 -11   6      219.26      259.25     13.05 o 
   5 -11   6       15.69       30.04     10.77 o 
   6 -11   6      276.38      262.79     13.46 o 
   7 -11   6       11.91        7.83      2.34 o 
   8 -11   6      172.39      191.85     30.01 o 
  -6 -10   6      143.90      140.65     24.49 o 
  -5 -10   6      391.43      388.34     15.08 o 
  -4 -10   6     1398.94     1446.19     52.59 o 
  -3 -10   6      110.61      108.40      4.86 o 
  -2 -10   6       27.75       32.04      3.41 o 
  -1 -10   6      315.13      327.50     13.94 o 
   0 -10   6       82.76       79.23      5.96 o 
   1 -10   6       22.20       21.07      3.84 o 
   2 -10   6      495.48      485.30     23.11 o 
   3 -10   6      338.93      354.30     12.56 o 
   4 -10   6      209.85      216.99     10.17 o 
   5 -10   6      390.40       66.44      4.28 o 
   6 -10   6      207.77      183.40      9.48 o 
   7 -10   6       12.92       12.30      2.13 o 
   8 -10   6       87.91       81.77     19.21 o 
   9 -10   6      155.11      139.61     27.82 o 
  -8  -9   6      445.39      298.92     26.32 o 
  -7  -9   6      104.59       70.24     12.11 o 
  -6  -9   6        7.92       11.24      2.48 o 
  -5  -9   6       39.50       54.69      4.25 o 
  -4  -9   6       22.03       24.13      3.00 o 
  -3  -9   6        3.30        6.64      2.06 o 
  -2  -9   6       30.06       35.06      3.92 o 
  -1  -9   6      490.91      543.40     71.58 o 
   0  -9   6       95.21       97.04     13.38 o 
   1  -9   6      570.31      632.39     48.64 o 
   2  -9   6      409.05      403.16     20.76 o 
   3  -9   6     1472.04     1388.26     54.60 o 
   4  -9   6       35.17       30.55      6.42 o 
   5  -9   6      146.72      144.79      8.42 o 
   6  -9   6        9.24        3.83      1.38 o 
   7  -9   6      733.66      673.52     25.08 o 
   8  -9   6        0.24        4.48      7.98 o 
   9  -9   6      146.25      146.32     17.12 o 
  10  -9   6       86.06       77.39     23.06 o 
  -9  -8   6        7.27        8.17      6.66 o 
  -8  -8   6       94.15       66.59     13.81 o 
  -7  -8   6      792.33      719.35     84.08 o 
  -6  -8   6       66.45       69.62     15.69 o 
  -5  -8   6      274.33      275.73     13.16 o 
  -4  -8   6      446.90      454.04     19.66 o 
  -3  -8   6      309.55      307.52     13.35 o 
  -2  -8   6      177.52      158.94     16.17 o 
  -1  -8   6      328.62      322.02     37.26 o 
   0  -8   6     1075.61     1158.76     88.02 o 
   1  -8   6       55.40       44.12      6.50 o 
   2  -8   6      456.76      433.51     22.47 o 
   3  -8   6       23.19       18.50      2.81 o 
   4  -8   6      361.54      356.61     20.06 o 
   5  -8   6      808.95      766.85     50.83 o 
   6  -8   6      601.14      537.04     19.10 o 
   7  -8   6       74.54       46.39      6.57 o 
   8  -8   6      454.61      430.99     46.99 o 
   9  -8   6      114.35      129.78     25.98 o 
  10  -8   6       39.63       34.88     16.10 o 
 -10  -7   6      330.73      286.66     35.85 o 
  -9  -7   6       10.34       12.60      5.69 o 
  -8  -7   6       70.82       64.75     16.93 o 
  -7  -7   6      321.29      298.78     11.63 o 
  -6  -7   6      375.10      380.68     18.47 o 
  -5  -7   6       20.84       28.74      2.67 o 
  -4  -7   6       73.08       75.95      6.11 o 
  -3  -7   6     2132.69     2114.39    110.50 o 
  -2  -7   6       98.83       87.25      9.60 o 
  -1  -7   6     3245.40     3254.69    267.30 o 
   0  -7   6      525.79      523.68     40.40 o 
   1  -7   6       37.89       37.09      5.87 o 
   2  -7   6      756.49      704.58     27.60 o 
   3  -7   6      293.06      345.21     17.88 o 
   4  -7   6      770.23      790.29     38.49 o 
   5  -7   6     1019.83     1009.68     61.49 o 
   6  -7   6        4.94        4.24      3.88 o 
   7  -7   6     1019.77      924.00     51.17 o 
   8  -7   6      136.11      160.96     25.83 o 
   9  -7   6      509.39      489.12     54.19 o 
  10  -7   6        3.75        5.11      5.35 o 
  11  -7   6       19.04       20.82      8.27 o 
 -10  -6   6       18.29       14.74      9.63 o 
  -9  -6   6      227.56      195.26     18.10 o 
  -8  -6   6      662.91      647.26     32.62 o 
  -7  -6   6     1058.32     1102.43     52.12 o 
  -6  -6   6     1646.86     1535.20     72.45 o 
  -5  -6   6      229.78      225.76     13.08 o 
  -4  -6   6        6.71        9.78      3.33 o 
  -3  -6   6       26.85       25.10      5.31 o 
  -2  -6   6      802.64      685.95     31.41 o 
  -1  -6   6       18.45       10.89      5.63 o 
   0  -6   6     2672.48     2530.29    137.30 o 
   1  -6   6      153.16      150.60     11.72 o 
   2  -6   6       13.75        8.88      2.98 o 
   3  -6   6     1415.80     1390.32     84.71 o 
   4  -6   6      601.07      609.56     24.06 o 
   5  -6   6        5.32        7.14      4.12 o 
   6  -6   6      834.28      794.33     58.88 o 
   7  -6   6      464.50      400.20     15.53 o 
   8  -6   6       31.22       32.88     12.74 o 
   9  -6   6      154.75      151.58     16.05 o 
  10  -6   6      636.34      570.55     43.24 o 
  11  -6   6        1.74        2.14      4.82 o 
 -11  -5   6       62.05       42.51      8.61 o 
 -10  -5   6       32.88       28.55      7.25 o 
  -9  -5   6        0.78        4.67      4.23 o 
  -8  -5   6      416.66      358.77     20.91 o 
  -7  -5   6      125.69      119.56     11.82 o 
  -6  -5   6      127.69      141.80      7.09 o 
  -5  -5   6     1561.38     1447.23     66.86 o 
  -4  -5   6     1395.37     1311.18     60.80 o 
  -3  -5   6      417.59      316.98     16.81 o 
  -2  -5   6       54.47       50.23      9.24 o 
  -1  -5   6     2680.62     2253.32    110.16 o 
   0  -5   6      152.12      152.92     15.17 o 
   1  -5   6     1524.95     1505.12     83.30 o 
   2  -5   6       82.67       93.63      7.10 o 
   3  -5   6     1481.26     1594.71     65.17 o 
   4  -5   6      452.09      467.68     23.63 o 
   5  -5   6        3.15        2.83      2.12 o 
   6  -5   6      119.93       87.16      6.28 o 
   7  -5   6      503.78      429.89     23.28 o 
   8  -5   6      150.78      185.53     15.71 o 
   9  -5   6        2.15        2.09      3.94 o 
  10  -5   6       93.34       88.97     13.38 o 
  11  -5   6      186.39      158.04     19.94 o 
 -11  -4   6      226.65      197.40     28.36 o 
 -10  -4   6      118.38      102.59     20.33 o 
  -9  -4   6      746.03      688.70     63.43 o 
  -8  -4   6      180.76      178.35     14.57 o 
  -7  -4   6        8.87        9.57      3.14 o 
  -6  -4   6      449.62      445.14     18.00 o 
  -5  -4   6     1311.07     1248.65     57.07 o 
  -4  -4   6      147.92      104.31      8.67 o 
  -3  -4   6     2120.73     1916.80     86.41 o 
  -2  -4   6     4177.61     3929.62    271.34 o 
  -1  -4   6       42.90       22.05      6.54 o 
   0  -4   6     5439.80     5033.43    360.96 o 
   1  -4   6      132.05      105.08     16.08 o 
   2  -4   6     1528.49     1612.98     97.12 o 
   3  -4   6      295.75      260.95     14.55 o 
   4  -4   6       22.49       12.13      2.98 o 
   5  -4   6      284.81      295.24     17.30 o 
   6  -4   6        4.38        9.83      1.20 o 
   7  -4   6       36.10       47.79      1.77 o 
   8  -4   6        7.25        7.73      4.23 o 
   9  -4   6        1.14        5.98      4.77 o 
  10  -4   6      600.71      626.68     66.93 o 
  11  -4   6        3.31        0.24      3.60 o 
 -12  -3   6      259.05      213.55     31.13 o 
 -11  -3   6       94.27       92.81     20.33 o 
 -10  -3   6       60.96       70.44     17.56 o 
  -9  -3   6      117.03      107.31     20.63 o 
  -8  -3   6      378.40      349.83     18.03 o 
  -7  -3   6       42.06       22.86      3.33 o 
  -6  -3   6      177.58      184.34      9.39 o 
  -5  -3   6     5314.76     5630.93    348.36 o 
  -4  -3   6      736.87      649.36     38.19 o 
  -3  -3   6     1612.57     1457.47     62.74 o 
  -2  -3   6     3177.61     2662.37    132.67 o 
  -1  -3   6      430.69      403.56     24.83 o 
   0  -3   6       72.31       61.19      7.39 o 
   1  -3   6     2138.53     1932.97    186.33 o 
   2  -3   6     2338.76     2352.10    107.97 o 
   3  -3   6     2501.79     2512.46    116.90 o 
   4  -3   6      398.75      403.52     15.39 o 
   5  -3   6      533.66      441.53     12.80 o 
   6  -3   6       58.09       52.37      3.15 o 
   7  -3   6       45.68       46.38      2.40 o 
   8  -3   6      346.00      367.65     23.69 o 
   9  -3   6       36.39       34.54      7.73 o 
  10  -3   6        0.29        2.19      4.23 o 
  11  -3   6      305.31      273.33     24.37 o 
 -12  -2   6      144.93      146.86     26.02 o 
 -11  -2   6      213.03      193.80     28.89 o 
 -10  -2   6      665.32      591.76     59.25 o 
  -9  -2   6      219.41      210.00     28.94 o 
  -8  -2   6       33.40       27.48      5.91 o 
  -7  -2   6      381.39      382.45     18.24 o 
  -6  -2   6      166.50      149.83      8.34 o 
  -5  -2   6        3.84        4.99      2.68 o 
  -4  -2   6      624.57      558.56     29.99 o 
  -3  -2   6     1712.73     1593.17     85.78 o 
  -2  -2   6     2628.36     2080.60    101.23 o 
  -1  -2   6      199.96      154.04     14.96 o 
   0  -2   6      549.70      493.09     36.87 o 
   1  -2   6      769.93      652.98     75.25 o 
   2  -2   6      645.86      502.69     17.57 o 
   3  -2   6       85.83       87.11      5.00 o 
   4  -2   6      920.71      909.62     23.71 o 
   5  -2   6     1378.45     1210.17     56.11 o 
   6  -2   6       57.74       50.46      3.03 o 
   7  -2   6      323.05      268.91      8.79 o 
   8  -2   6     1376.39     1354.01     78.32 o 
   9  -2   6       68.58       71.90     11.14 o 
  10  -2   6       23.78       28.70      7.54 o 
  11  -2   6       89.00       95.20     12.45 o 
 -12  -1   6        1.72       -0.39      3.36 o 
 -11  -1   6        0.73       -0.10      3.06 o 
 -10  -1   6      445.11      428.75     31.96 o 
  -9  -1   6      554.90      502.64     34.20 o 
  -8  -1   6       97.25       97.57      7.81 o 
  -7  -1   6       85.66       89.07      8.84 o 
  -6  -1   6      127.64      142.29      9.58 o 
  -5  -1   6       34.76       42.25      3.88 o 
  -4  -1   6        8.35       11.39      3.43 o 
  -3  -1   6     2528.45     2372.77    155.52 o 
  -2  -1   6     1859.72     1624.41    152.01 o 
  -1  -1   6      126.03      183.86     20.32 o 
   0  -1   6       36.59       23.75      5.03 o 
   1  -1   6      414.23      323.86     53.05 o 
   2  -1   6       54.54       40.24      5.20 o 
   3  -1   6     2471.10     2464.15     81.28 o 
   4  -1   6      368.26      334.29     14.04 o 
   5  -1   6     5757.08     6203.13    304.40 o 
   6  -1   6      199.04      171.94      5.16 o 
   7  -1   6        2.07        3.06      1.10 o 
   8  -1   6       69.84       79.78     13.81 o 
   9  -1   6      336.47      321.44     35.36 o 
  10  -1   6       96.16       96.27     11.77 o 
  11  -1   6       49.95       57.74      9.24 o 
 -12   0   6       23.96       18.05     11.92 o 
 -11   0   6        2.42       -1.31      6.47 o 
 -10   0   6      110.61      110.23     24.08 o 
  -9   0   6      561.36      539.90     51.51 o 
  -8   0   6      206.81      194.35     14.24 o 
  -7   0   6      186.43      164.01     10.24 o 
  -6   0   6        2.09        4.84      3.45 o 
  -5   0   6       19.28       24.07      4.87 o 
  -4   0   6      645.50      587.23     36.60 o 
  -3   0   6      352.49      354.90     20.41 o 
  -2   0   6     5880.11     5968.30    357.99 o 
  -1   0   6     1080.75      890.34     41.38 o 
   0   0   6     1474.47     1680.36     92.86 o 
   1   0   6     2488.75     2189.50    172.67 o 
   2   0   6     8229.62     9206.75    522.66 o 
   3   0   6      431.28      430.85     19.97 o 
   4   0   6     1364.59     1303.12     45.61 o 
   5   0   6       64.84       62.46      3.78 o 
   6   0   6     1704.30     1638.64     53.66 o 
   7   0   6        3.20        7.34      1.22 o 
   8   0   6      506.47      458.47     35.70 o 
   9   0   6      431.66      476.71     43.34 o 
  10   0   6        1.10        3.75      6.18 o 
  11   0   6       20.58       15.47      8.71 o 
 -12   1   6      298.75      274.89     39.99 o 
 -11   1   6        2.42        2.97      2.21 o 
 -10   1   6      251.29      206.06     32.35 o 
  -9   1   6      442.79      442.86     46.55 o 
  -8   1   6       70.56       72.11      6.26 o 
  -7   1   6     1023.29      983.77     38.19 o 
  -6   1   6      879.96      794.67     40.86 o 
  -5   1   6      449.35      435.99     29.33 o 
  -4   1   6      177.57      193.83     18.29 o 
  -3   1   6       16.00       18.21      5.81 o 
  -2   1   6       52.83       48.15     11.46 o 
  -1   1   6     6616.71     7129.98    358.36 o 
   0   1   6        4.72        6.89      2.45 o 
   1   1   6     2840.16     2518.66    151.88 o 
   2   1   6      371.14      354.04     10.58 o 
   3   1   6      439.87      437.49     13.09 o 
   4   1   6      154.09      136.67      5.19 o 
   5   1   6      183.55      151.19      6.75 o 
   6   1   6      493.51      437.70     13.16 o 
   7   1   6       86.44       78.91      4.60 o 
   8   1   6       43.76       41.49     10.26 o 
   9   1   6      712.36      658.30     37.26 o 
  10   1   6      190.37      192.53     14.59 o 
  11   1   6       39.72       52.44      5.26 o 
 -12   2   6       24.54       21.99     13.72 o 
 -11   2   6      156.45      126.89     12.48 o 
 -10   2   6        7.20        8.28      2.09 o 
  -9   2   6       42.11       51.02      4.17 o 
  -8   2   6      174.70      169.08      8.55 o 
  -7   2   6      237.12      233.79     10.37 o 
  -6   2   6     3971.28     3978.52    173.71 o 
  -5   2   6      423.99      399.13     17.55 o 
  -4   2   6     1152.79     1160.21     50.31 o 
  -3   2   6       78.48       79.11      3.36 o 
  -2   2   6      703.98      685.97     33.70 o 
  -1   2   6       15.82       20.72      1.90 o 
   0   2   6       25.30       16.55      2.48 o 
   1   2   6       22.22       29.60      3.56 o 
   2   2   6      214.40      159.86      8.75 o 
   3   2   6       58.81       20.75      2.04 o 
   4   2   6      644.00      580.80     18.31 o 
   5   2   6      354.99      299.98     11.39 o 
   6   2   6     1311.93     1213.44     49.99 o 
   7   2   6      463.02      427.44     16.58 o 
   8   2   6      336.48      353.79     26.51 o 
   9   2   6       89.27       97.77     14.40 o 
  10   2   6        9.48        3.70      4.91 o 
 -11   3   6       76.25       76.18     22.08 o 
 -10   3   6       52.19       52.78      4.39 o 
  -9   3   6       17.32       21.96      2.82 o 
  -8   3   6      136.99      131.74     11.48 o 
  -7   3   6     1351.15     1224.22     55.77 o 
  -6   3   6      995.82      915.65     38.00 o 
  -5   3   6     1655.89     1617.64     96.94 o 
  -4   3   6      167.62      145.82      8.57 o 
  -3   3   6      132.78      165.06      5.42 o 
  -2   3   6      337.82      321.72     18.59 o 
  -1   3   6      935.69      770.92     34.74 o 
   0   3   6      120.84      105.74      6.58 o 
   1   3   6     3016.58     2732.10    174.95 o 
   2   3   6      505.94      482.09     29.04 o 
   3   3   6      463.46      425.28     21.22 o 
   4   3   6       44.94       39.70      3.88 o 
   5   3   6      151.32      173.38      8.39 o 
   6   3   6       14.80       20.25      2.07 o 
   7   3   6      456.90      523.18     38.06 o 
   8   3   6      197.90      205.99     12.67 o 
   9   3   6      336.17      346.44     27.00 o 
  10   3   6       51.69       54.65      6.91 o 
 -11   4   6      485.23      478.32     60.22 o 
 -10   4   6       48.20       39.65      3.61 o 
  -9   4   6      203.35      213.95      9.95 o 
  -8   4   6      101.12      108.35      6.93 o 
  -7   4   6        0.88        2.85      2.06 o 
  -6   4   6      786.98      757.51     37.55 o 
  -5   4   6      153.85      129.18      5.32 o 
  -4   4   6      757.47      734.54     45.03 o 
  -3   4   6      545.81      502.17     24.25 o 
  -2   4   6       51.33       40.23     10.61 o 
  -1   4   6       32.43       32.65      2.41 o 
   0   4   6     4187.40     4384.84    187.89 o 
   1   4   6      124.82      132.68      4.67 o 
   2   4   6      462.24      442.78     10.99 o 
   3   4   6       50.96       41.56      2.52 o 
   4   4   6      256.66      287.79      9.39 o 
   5   4   6        1.14        0.02      0.66 o 
   6   4   6      105.43      117.96      6.53 o 
   7   4   6       66.58       74.44      7.11 o 
   8   4   6       40.64       51.41      6.36 o 
   9   4   6        2.32        3.41      1.77 o 
 -11   5   6      145.54      136.40     30.11 o 
 -10   5   6      136.20      131.56     15.01 o 
  -9   5   6        8.33        9.44      2.49 o 
  -8   5   6      209.96      243.79     15.23 o 
  -7   5   6        1.26        7.21      2.43 o 
  -6   5   6      100.47      112.19      8.30 o 
  -5   5   6      633.64      627.01     34.36 o 
  -4   5   6        5.71        8.78      2.10 o 
  -3   5   6     2150.18     2101.72     86.71 o 
  -2   5   6      176.51      136.32      5.19 o 
  -1   5   6      311.12      329.04     11.62 o 
   0   5   6        7.00        7.46      1.14 o 
   1   5   6      249.66      236.61      6.10 o 
   2   5   6        0.24        1.31      0.72 o 
   3   5   6        6.66        7.49      1.12 o 
   4   5   6      186.77      174.80      8.23 o 
   5   5   6      374.40      353.06     12.86 o 
   6   5   6        0.51       -0.59      1.73 o 
   7   5   6      410.44      418.27     20.87 o 
   8   5   6        7.56        7.24      2.29 o 
   9   5   6      346.15      392.14     23.91 o 
 -10   6   6      126.95      138.88     27.87 o 
  -9   6   6       69.97       67.06      9.32 o 
  -8   6   6       19.40       23.72      3.37 o 
  -7   6   6        0.62        0.62      1.98 o 
  -6   6   6       36.74       38.64      6.30 o 
  -5   6   6      191.20      210.45     14.93 o 
  -4   6   6      291.67      356.28     29.41 o 
  -3   6   6      467.91      433.91     21.16 o 
  -2   6   6       56.10       53.67      3.01 o 
  -1   6   6       33.02       24.89      1.77 o 
   0   6   6      357.86      375.60      8.16 o 
   1   6   6      235.44      237.78      6.84 o 
   2   6   6      854.95      744.74     15.08 o 
   3   6   6        1.86        2.54      1.04 o 
   4   6   6      390.15      425.67     17.05 o 
   5   6   6       56.95       53.45      4.44 o 
   6   6   6      442.40      444.45     20.03 o 
   7   6   6        3.67        5.69      3.41 o 
   8   6   6       86.22       99.28     14.93 o 
  -9   7   6       50.16       36.36      4.01 o 
  -8   7   6      376.97      404.40     19.37 o 
  -7   7   6       15.91       16.47      2.51 o 
  -6   7   6        1.52        1.53      2.43 o 
  -5   7   6       92.98       94.87      7.93 o 
  -4   7   6       62.90       68.05      8.46 o 
  -3   7   6      988.20     1086.79     42.99 o 
  -2   7   6       54.75       53.66      4.45 o 
  -1   7   6      715.03      734.27     29.66 o 
   0   7   6       23.00       18.71      1.38 o 
   1   7   6      490.96      539.59     23.14 o 
   2   7   6       23.32       36.16      6.43 o 
   3   7   6      681.16      657.86     34.50 o 
   4   7   6       96.67      116.10      8.42 o 
   5   7   6      256.89      235.83     26.27 o 
   6   7   6      106.62       89.36     16.05 o 
   7   7   6      211.58      231.59     17.32 o 
  -8   8   6       85.76       73.93      8.97 o 
  -7   8   6      512.34      510.29     25.00 o 
  -6   8   6       24.78       26.97      3.48 o 
  -5   8   6       10.80        2.56      4.40 o 
  -4   8   6      260.48      253.44     11.47 o 
  -3   8   6        7.20        3.17      1.74 o 
  -2   8   6      686.34      751.72     24.94 o 
  -1   8   6       11.76        7.06      2.46 o 
   0   8   6      793.77      814.69     41.60 o 
   1   8   6        2.97        4.81      2.22 o 
   2   8   6       42.88       51.18      8.28 o 
   3   8   6        0.56       -1.14      2.35 o 
   4   8   6      401.42      407.59     40.67 o 
   5   8   6       86.75       85.61     17.17 o 
   6   8   6       13.72       10.22      8.17 o 
  -7   9   6      324.09      286.19     12.54 o 
  -6   9   6       26.03       22.05      2.80 o 
  -5   9   6       19.55       13.44      2.07 o 
  -4   9   6       41.32       47.45      3.03 o 
  -3   9   6      267.93      248.13    105.44 o 
  -2   9   6       33.33       43.52      5.93 o 
  -1   9   6      138.72      139.84     13.49 o 
   0   9   6       35.29       46.66      8.48 o 
   1   9   6       75.68       94.25      7.30 o 
   2   9   6       28.80       32.06     12.55 o 
   3   9   6      245.22      241.66     32.01 o 
   4   9   6       27.18       28.26     12.50 o 
  -5  10   6        5.57        4.91      4.86 o 
  -4  10   6       10.48        2.53      4.57 o 
  -3  10   6        0.24        2.11      3.28 o 
  -2  10   6      223.41      250.89     20.77 o 
  -1  10   6        0.86        1.39      2.58 o 
   0  10   6       81.96       99.96     21.31 o 
   1  10   6        5.02        7.05      5.16 o 
   2  10   6       56.29       61.83     10.94 o 
   1 -13   7        3.09      889.26     74.91 o 
   2 -13   7        3.04        1.32      1.85 o 
   3 -13   7       81.58       85.31     17.51 o 
   4 -13   7      104.93      102.58     10.70 o 
  -5 -12   7      156.02      261.36     36.68 o 
  -4 -12   7      122.49      134.84     26.85 o 
  -3 -12   7      465.90      531.29     37.36 o 
  -1 -12   7       74.30       78.73      4.31 o 
   0 -12   7       65.97       74.47      4.45 o 
   1 -12   7       10.63       24.17     12.24 o 
   2 -12   7        8.37        9.83      3.21 o 
   3 -12   7        7.21        8.34      1.72 o 
   4 -12   7        2.80        1.66      8.29 o 
   5 -12   7       36.49       42.87      9.05 o 
   6 -12   7       46.11       34.22     13.09 o 
  -4 -11   7        7.91        8.01      1.72 o 
  -3 -11   7       16.98       14.98      2.13 o 
  -2 -11   7      661.50      687.40     26.41 o 
  -1 -11   7        2.09        5.51      2.12 o 
   0 -11   7      881.34      988.11     51.71 o 
   1 -11   7        7.03        8.52      3.16 o 
   2 -11   7      212.39      221.18     10.04 o 
   3 -11   7       80.88       76.25      5.06 o 
   4 -11   7       35.19       48.17      5.16 o 
   5 -11   7       42.17       44.25      3.91 o 
   6 -11   7       38.00       32.92     10.09 o 
   7 -11   7       12.63        4.09      8.22 o 
   8 -11   7      178.30      162.13     31.03 o 
  -7 -10   7      152.57      112.47     13.86 o 
  -6 -10   7      319.95      304.80     22.35 o 
  -5 -10   7      550.87      512.87     18.97 o 
  -4 -10   7      338.79      344.77     13.18 o 
  -3 -10   7       19.52       17.94      2.85 o 
  -2 -10   7        0.67        0.62      1.58 o 
  -1 -10   7      367.74      346.77     24.69 o 
   0 -10   7        5.21        4.44      2.42 o 
   1 -10   7      711.87      895.45    119.45 o 
   2 -10   7       17.75       25.28      3.48 o 
   3 -10   7      498.98      504.51     20.59 o 
   4 -10   7       26.91       18.98      4.51 o 
   5 -10   7        8.53        6.59      3.53 o 
   6 -10   7      123.04      109.25      7.08 o 
   7 -10   7       46.68       31.01      8.39 o 
   8 -10   7       50.99       42.71     17.03 o 
   9 -10   7      104.32       89.51     15.18 o 
  -8  -9   7        7.51        5.45      6.03 o 
  -7  -9   7       13.19       16.02      3.50 o 
  -6  -9   7       79.13       65.89     10.99 o 
  -5  -9   7      434.79      412.67     51.10 o 
  -4  -9   7      263.11      217.73     10.92 o 
  -3  -9   7      229.70      247.00     12.34 o 
  -2  -9   7       27.14       34.84      6.83 o 
  -1  -9   7        4.13        4.44      2.30 o 
   0  -9   7      950.84     1105.69     96.68 o 
   1  -9   7      138.85      172.17     21.91 o 
   2  -9   7      626.94      690.53     30.31 o 
   3  -9   7        0.81       -0.33      1.60 o 
   4  -9   7      231.04      241.91     12.51 o 
   5  -9   7        4.57        1.89      2.16 o 
   6  -9   7        8.16       10.90      2.01 o 
   7  -9   7        8.91        9.77      4.00 o 
   8  -9   7       78.91       83.47     13.13 o 
   9  -9   7       14.93        8.71     11.19 o 
  -9  -8   7       25.51       26.17     11.29 o 
  -8  -8   7       95.59       78.20     13.04 o 
  -7  -8   7      147.59      140.67     22.64 o 
  -6  -8   7       12.92       12.51      3.40 o 
  -5  -8   7      414.80      404.31     40.28 o 
  -4  -8   7      921.88      844.26     38.88 o 
  -3  -8   7        1.39        2.78      3.06 o 
  -2  -8   7      261.73      270.66     29.50 o 
  -1  -8   7      364.43      339.80     39.13 o 
   0  -8   7       38.83       48.40      8.73 o 
   1  -8   7     1780.87     1946.04     96.89 o 
   2  -8   7       32.96       29.30      3.89 o 
   3  -8   7     1589.74     1608.53     73.74 o 
   4  -8   7       76.97       90.41      8.49 o 
   5  -8   7       27.30       30.50      5.62 o 
   6  -8   7        0.07        1.16      3.35 o 
   7  -8   7      124.65      122.57      6.75 o 
   8  -8   7      387.24      388.13     50.10 o 
   9  -8   7       34.79       41.15     17.61 o 
  10  -8   7        5.67        8.61      6.66 o 
 -10  -7   7      153.57      113.63     21.11 o 
  -9  -7   7      106.30       97.34     18.97 o 
  -8  -7   7       53.52       48.63      6.07 o 
  -7  -7   7      298.55      243.41     11.30 o 
  -6  -7   7      246.78      274.30     16.10 o 
  -5  -7   7       26.93       28.72      4.95 o 
  -4  -7   7     1708.27     1600.18     81.71 o 
  -3  -7   7      321.94      298.80     19.60 o 
  -2  -7   7      408.47      334.93     30.65 o 
  -1  -7   7      867.57      785.02     57.18 o 
   0  -7   7        3.16        1.36      3.70 o 
   1  -7   7      355.20      403.33     26.14 o 
   2  -7   7     1031.83     1073.34     48.31 o 
   3  -7   7      122.80      108.36     10.56 o 
   4  -7   7     1819.45     1934.51    130.12 o 
   5  -7   7      450.53      421.12     24.08 o 
   6  -7   7      435.26      414.26     23.88 o 
   7  -7   7       68.42       50.38      6.34 o 
   8  -7   7       60.03       68.93     19.46 o 
   9  -7   7       18.12       12.70      6.86 o 
  10  -7   7      122.91      108.14     16.68 o 
 -10  -6   7      163.86      142.62     26.22 o 
  -9  -6   7      880.37      843.64     82.55 o 
  -8  -6   7      302.56      294.09     13.49 o 
  -7  -6   7      603.85      564.59     30.16 o 
  -6  -6   7      131.87      129.56     10.57 o 
  -5  -6   7      203.30      195.36     12.18 o 
  -4  -6   7       27.49       20.31      5.08 o 
  -3  -6   7       47.81       49.08      9.34 o 
  -2  -6   7      654.13      547.52     29.37 o 
  -1  -6   7     4634.22     4305.00    266.12 o 
   0  -6   7      219.76      202.57     19.42 o 
   1  -6   7     1643.82     1588.23     74.14 o 
   2  -6   7      314.07      334.16     20.89 o 
   3  -6   7       10.86       11.70      2.76 o 
   4  -6   7        3.91        5.38      3.86 o 
   5  -6   7     1614.94     1656.76     89.36 o 
   6  -6   7      346.96      282.02     16.78 o 
   7  -6   7      176.23      188.56     16.79 o 
   8  -6   7       95.22       47.45     34.22 o 
   9  -6   7        7.08        5.11      5.30 o 
  10  -6   7       13.02       12.16     12.45 o 
  11  -6   7       13.69       17.27     13.91 o 
 -11  -5   7       30.88       12.31      9.92 o 
 -10  -5   7       28.48       23.64     12.50 o 
  -9  -5   7      262.84      278.11     15.22 o 
  -8  -5   7      405.88      384.94     20.59 o 
  -7  -5   7     1024.09     1000.02     50.62 o 
  -6  -5   7      155.85      167.59     12.51 o 
  -5  -5   7       12.64        8.79      3.54 o 
  -4  -5   7      889.78      927.45     40.65 o 
  -3  -5   7      183.70      142.00     13.89 o 
  -2  -5   7     1804.71     1628.32     80.14 o 
  -1  -5   7     1518.49     1262.86    121.56 o 
   0  -5   7      601.16      561.24     32.00 o 
   1  -5   7      193.09      172.98     15.05 o 
   2  -5   7      104.76       78.40     12.67 o 
   3  -5   7        7.79        5.58      3.71 o 
   4  -5   7      524.75      545.57     23.30 o 
   5  -5   7        0.27        1.79      3.22 o 
   6  -5   7     1222.54     1117.64     58.03 o 
   7  -5   7       45.79       30.52      1.57 o 
   8  -5   7      157.49      149.02     22.55 o 
   9  -5   7       58.18       46.70     16.64 o 
  10  -5   7        1.85        5.79      9.68 o 
  11  -5   7       94.24       71.56     22.96 o 
 -11  -4   7       12.98        9.68      5.64 o 
 -10  -4   7       71.44       74.86     11.48 o 
  -9  -4   7      647.14      602.45     31.33 o 
  -8  -4   7      875.44      900.42     48.06 o 
  -7  -4   7      123.27      111.88      8.92 o 
  -6  -4   7     1235.79     1216.05     53.66 o 
  -5  -4   7      511.33      557.96     30.06 o 
  -4  -4   7       27.49       31.13      4.01 o 
  -3  -4   7      455.90      441.18     27.33 o 
  -2  -4   7       13.03       11.77      5.39 o 
  -1  -4   7     2730.39     2381.84    126.18 o 
   0  -4   7      134.14       88.39     14.00 o 
   1  -4   7       43.79       73.78     11.89 o 
   2  -4   7      919.24      873.39     70.68 o 
   3  -4   7      144.40      108.63      8.66 o 
   4  -4   7      399.44      382.68     21.91 o 
   5  -4   7      107.35      100.49      7.36 o 
   6  -4   7      556.22      518.13     16.09 o 
   7  -4   7      712.34      589.80     34.72 o 
   8  -4   7       22.88       19.15      1.06 o 
   9  -4   7      799.75      776.46     76.66 o 
  10  -4   7      156.79      142.28     28.41 o 
  11  -4   7        3.30       12.02     12.02 o 
 -11  -3   7      269.96      188.50     29.58 o 
 -10  -3   7      110.09      101.96     21.60 o 
  -9  -3   7      370.99      351.11     25.88 o 
  -8  -3   7     1003.11      985.56     46.26 o 
  -7  -3   7        2.03        5.74      4.31 o 
  -6  -3   7     1254.15     1228.88     54.49 o 
  -5  -3   7     1714.82     1688.27     85.42 o 
  -4  -3   7       17.39       26.22      3.71 o 
  -3  -3   7      108.30       84.60      9.25 o 
  -2  -3   7      146.76      121.36     16.02 o 
  -1  -3   7       17.41       21.30      9.40 o 
   0  -3   7      171.05      117.51     17.27 o 
   1  -3   7      154.35      151.33     22.86 o 
   2  -3   7     1315.44     1217.70    128.57 o 
   3  -3   7       52.01       53.34      7.35 o 
   4  -3   7        6.94       24.25      5.86 o 
   5  -3   7      854.25      787.64     23.94 o 
   6  -3   7      949.63      887.06     47.06 o 
   7  -3   7      258.71      183.45      8.77 o 
   8  -3   7      169.88      151.73     10.72 o 
   9  -3   7       88.90      120.35     23.25 o 
  10  -3   7      573.61      498.31     54.82 o 
  11  -3   7        1.59        3.55      8.51 o 
 -12  -2   7      168.39      144.67     17.17 o 
 -11  -2   7       80.40       72.38     11.63 o 
 -10  -2   7      103.16       86.83     12.84 o 
  -9  -2   7       13.41       16.40      4.97 o 
  -8  -2   7      313.76      297.42     19.90 o 
  -7  -2   7        1.95        2.66      3.15 o 
  -6  -2   7      781.16      743.18     37.94 o 
  -5  -2   7     1476.55     1338.98     53.29 o 
  -4  -2   7       97.28       96.77      8.32 o 
  -3  -2   7     1319.25     1192.63     59.79 o 
  -2  -2   7       14.76       32.70      7.76 o 
  -1  -2   7        7.06       23.49      6.73 o 
   0  -2   7      115.36      105.11     13.16 o 
   1  -2   7       10.50        3.55      3.84 o 
   2  -2   7        2.61        7.40      3.79 o 
   3  -2   7     2158.75     2216.27    107.63 o 
   4  -2   7       37.04       39.22      3.53 o 
   5  -2   7      651.05      652.91     40.41 o 
   6  -2   7      124.32       95.69      4.13 o 
   7  -2   7      375.88      319.01     14.61 o 
   8  -2   7      165.10      117.61     19.22 o 
   9  -2   7      947.67      900.89     58.18 o 
  10  -2   7        2.16        2.77      4.33 o 
  11  -2   7      175.92      187.18     19.51 o 
 -12  -1   7        2.14        3.65      8.32 o 
 -11  -1   7      197.16      177.75     29.82 o 
 -10  -1   7        9.84       10.22     10.12 o 
  -9  -1   7      318.44      299.04     18.15 o 
  -8  -1   7      111.77      113.89      7.23 o 
  -7  -1   7       61.01       46.12      4.57 o 
  -6  -1   7      398.74      375.98     18.94 o 
  -5  -1   7      896.13      768.40     54.29 o 
  -4  -1   7      279.76      203.48     17.76 o 
  -3  -1   7      980.59      915.01     70.32 o 
  -2  -1   7     1608.76     1401.34     89.12 o 
  -1  -1   7      254.03      264.50     29.06 o 
   0  -1   7     1238.59     1213.42     76.86 o 
   1  -1   7        1.65        2.56      4.23 o 
   2  -1   7     2249.64     2141.28    258.40 o 
   3  -1   7       53.62       55.67      5.07 o 
   4  -1   7     2205.83     2124.29    111.79 o 
   5  -1   7      128.52      122.24      7.56 o 
   6  -1   7      286.68      281.08     12.36 o 
   7  -1   7      100.69       90.16      3.87 o 
   8  -1   7       11.74       10.25      3.90 o 
   9  -1   7      259.39      246.38     31.42 o 
  10  -1   7      293.41      253.19     21.06 o 
  11  -1   7      279.26      277.76     22.81 o 
 -12   0   7       18.93       22.91     13.57 o 
 -11   0   7      120.15       99.09     22.67 o 
 -10   0   7      449.74      433.08     50.05 o 
  -9   0   7       11.97       16.20      4.68 o 
  -8   0   7      320.64      296.96     15.30 o 
  -7   0   7        1.47        2.93      2.00 o 
  -6   0   7       24.18       19.49      3.44 o 
  -5   0   7     1336.16     1359.59     81.07 o 
  -4   0   7      373.22      309.54     25.56 o 
  -3   0   7     2417.14     2282.20    196.91 o 
  -2   0   7     1456.60     1317.02    123.22 o 
  -1   0   7     5149.29     5485.25    324.71 o 
   0   0   7       32.85       36.05      5.84 o 
   1   0   7       96.38      101.73      6.93 o 
   2   0   7        4.89        8.67      1.61 o 
   3   0   7     1862.56     1916.71     88.74 o 
   4   0   7     1002.50      881.16     37.01 o 
   5   0   7      752.25      670.10     26.18 o 
   6   0   7        2.43        0.37      1.05 o 
   7   0   7        9.91        7.80      1.43 o 
   8   0   7        4.43        8.56      1.78 o 
   9   0   7       51.91       49.67     12.99 o 
  10   0   7      128.68      118.21     20.09 o 
  11   0   7       22.01       12.31      8.95 o 
 -12   1   7        7.75       -0.19      6.57 o 
 -11   1   7        1.35        2.83      1.75 o 
 -10   1   7      322.69      255.92     39.79 o 
  -9   1   7      442.82      427.63     50.49 o 
  -8   1   7       31.54       38.41      7.42 o 
  -7   1   7      117.82      122.20      9.79 o 
  -6   1   7       65.21       50.97      7.89 o 
  -5   1   7     1190.18     1273.12    111.91 o 
  -4   1   7     4161.86     4377.46    331.34 o 
  -3   1   7       15.75       20.23      4.98 o 
  -2   1   7     1657.59     1720.00    215.44 o 
  -1   1   7       65.66       61.16      4.13 o 
   0   1   7      144.59      149.91      5.65 o 
   1   1   7      158.00      136.69      7.32 o 
   2   1   7     1522.97     1210.64     65.47 o 
   3   1   7       81.20       82.06      5.54 o 
   4   1   7      319.53      258.85     13.07 o 
   5   1   7      497.30      418.20     19.08 o 
   6   1   7      343.21      318.17     14.22 o 
   7   1   7       11.55        7.31      1.48 o 
   8   1   7       84.09       66.96      4.58 o 
   9   1   7       26.68       14.40      4.48 o 
  10   1   7      139.42      145.15     12.99 o 
 -11   2   7       36.07       22.36      2.58 o 
 -10   2   7      231.47      202.97      9.76 o 
  -9   2   7      211.84      179.86     10.25 o 
  -8   2   7       46.79       50.76      3.88 o 
  -7   2   7      726.64      753.81     30.34 o 
  -6   2   7        5.18        1.07      1.69 o 
  -5   2   7      440.23      449.74     28.05 o 
  -4   2   7     1007.24     1090.11     60.31 o 
  -3   2   7       31.59       29.90      3.42 o 
  -2   2   7      700.47      665.31     43.44 o 
  -1   2   7      324.01      251.74     16.45 o 
   0   2   7       33.68       32.21      4.17 o 
   1   2   7     4276.80     4157.84    194.22 o 
   2   2   7       18.78       13.01      1.90 o 
   3   2   7      483.99      456.91     27.47 o 
   4   2   7      189.10      199.64      8.27 o 
   5   2   7      663.58      617.29     24.69 o 
   6   2   7       51.79       43.37      4.43 o 
   7   2   7      428.09      405.22     16.05 o 
   8   2   7        0.32        3.11      2.77 o 
   9   2   7        7.12        9.15      6.23 o 
 -11   3   7       45.75       30.84      9.53 o 
 -10   3   7      388.98      324.58     18.68 o 
  -9   3   7        9.66        8.36      2.45 o 
  -8   3   7       50.91       43.32      4.46 o 
  -7   3   7     1177.05     1157.29     72.38 o 
  -6   3   7      250.56      220.45     11.69 o 
  -5   3   7       22.40       28.42      2.62 o 
  -4   3   7      128.27      127.12      7.07 o 
  -3   3   7        2.28        5.87      2.03 o 
  -2   3   7       91.78       92.78      3.65 o 
  -1   3   7      548.81      520.50     35.99 o 
   0   3   7     3839.53     3714.06    184.31 o 
   1   3   7        1.40       -0.13      0.24 o 
   2   3   7     1859.32     1901.47    160.40 o 
   3   3   7      330.40      287.19     15.40 o 
   4   3   7      105.48       -0.39      2.19 o 
   5   3   7       80.20       -0.38      0.38 o 
   6   3   7        7.19        2.31      1.67 o 
   7   3   7      582.98      577.81     24.31 o 
   8   3   7      281.24      245.02     22.52 o 
   9   3   7       12.74        8.61      5.59 o 
 -11   4   7        7.84        9.58      6.96 o 
 -10   4   7       22.62       18.91      2.89 o 
  -9   4   7       64.81       57.28      5.26 o 
  -8   4   7       15.21       12.99      3.07 o 
  -7   4   7      310.58      318.98     31.40 o 
  -6   4   7      174.96      164.04      8.58 o 
  -5   4   7       70.18       49.70      5.90 o 
  -4   4   7      321.92      336.70     21.01 o 
  -3   4   7     1383.95     1350.09     75.96 o 
  -2   4   7       11.76       20.28      2.86 o 
  -1   4   7        9.96       13.84      2.71 o 
   0   4   7       21.19       39.69     12.19 o 
   1   4   7     1232.63     1392.44     70.44 o 
   2   4   7        6.30        9.39      1.61 o 
   3   4   7       34.57       38.14      2.70 o 
   4   4   7       33.70       22.22      2.43 o 
   5   4   7       57.91       62.18      4.30 o 
   6   4   7       20.36       19.92      2.23 o 
   7   4   7      564.98      501.22     28.34 o 
   8   4   7      103.07       77.79     54.65 o 
   9   4   7      223.18      189.47     18.19 o 
 -10   5   7       29.16       33.46      3.87 o 
  -9   5   7       19.88       17.83      3.32 o 
  -8   5   7       76.27       56.73      8.88 o 
  -7   5   7      111.76      101.37      9.87 o 
  -6   5   7      698.15      688.55     63.65 o 
  -5   5   7      100.38      100.20      6.21 o 
  -4   5   7       30.91       35.57      4.09 o 
  -3   5   7      234.35      238.83      8.52 o 
  -2   5   7      372.91      373.14     13.49 o 
  -1   5   7       95.19      103.23      6.31 o 
   0   5   7        4.33        3.28      1.94 o 
   1   5   7       10.32        3.91      1.07 o 
   2   5   7      232.07      266.16      7.27 o 
   3   5   7        9.76       10.57      1.41 o 
   4   5   7      682.60      669.97     35.73 o 
   5   5   7        2.07        4.86      1.76 o 
   6   5   7      562.55      583.98     25.35 o 
   7   5   7       57.52       66.51      7.22 o 
   8   5   7      488.29      486.41     31.21 o 
 -10   6   7       34.24       23.57      3.45 o 
  -9   6   7      142.43      141.61     15.18 o 
  -8   6   7        3.66        8.24      2.62 o 
  -7   6   7        4.17        6.67      3.08 o 
  -6   6   7      799.29      774.44     42.22 o 
  -5   6   7      134.34      125.70      8.40 o 
  -4   6   7       65.92       72.90      5.28 o 
  -3   6   7      272.35      247.39     13.86 o 
  -2   6   7       33.88       22.41      2.44 o 
  -1   6   7       88.77       72.74      3.33 o 
   0   6   7      160.22      173.36      5.17 o 
   1   6   7      572.32      520.05     19.83 o 
   2   6   7       90.33       78.66      3.02 o 
   3   6   7      954.65      938.39     41.98 o 
   4   6   7       21.24       27.09      4.07 o 
   5   6   7      794.43      905.44     38.37 o 
   6   6   7        2.87        5.06      6.37 o 
   7   6   7       16.21       26.32      5.93 o 
  -9   7   7      164.44      157.48     18.73 o 
  -8   7   7       84.51      100.27      8.25 o 
  -7   7   7       14.77       11.10      3.62 o 
  -6   7   7      205.91      239.85     17.78 o 
  -5   7   7        1.36        2.81      2.89 o 
  -4   7   7      122.33      107.70     11.82 o 
  -3   7   7       27.80       20.24      4.97 o 
  -2   7   7     1432.99     1390.59     87.22 o 
  -1   7   7       17.07       13.96      2.37 o 
   0   7   7      624.83      527.17     31.32 o 
   1   7   7       27.77       31.67      2.28 o 
   2   7   7       24.61       35.60      7.13 o 
   3   7   7       46.76       44.02      5.24 o 
   4   7   7      205.16      207.51     16.62 o 
   5   7   7       83.25       86.73     16.78 o 
   6   7   7      141.45      151.23     23.35 o 
  -8   8   7       49.21       50.29      4.10 o 
  -7   8   7      363.72      355.73     19.95 o 
  -6   8   7       41.38       42.35      6.29 o 
  -5   8   7      289.07      307.97     23.11 o 
  -4   8   7        0.67       -1.66      4.06 o 
  -3   8   7      110.20       93.09      8.38 o 
  -2   8   7        0.39       -0.83      1.61 o 
  -1   8   7      496.18      505.11     62.14 o 
   0   8   7       10.30        6.09      3.51 o 
   1   8   7      103.14       68.90     14.20 o 
   2   8   7        3.58        1.43      3.51 o 
   3   8   7        7.93       10.46      5.40 o 
   4   8   7        1.17        2.58      6.62 o 
   5   8   7      328.86      331.41     39.21 o 
  -6   9   7       46.13       47.46      3.45 o 
  -5   9   7      109.09       96.75      9.30 o 
  -4   9   7      168.32      178.23     17.76 o 
  -3   9   7       32.47       20.09      7.15 o 
  -2   9   7      144.58      104.24     66.18 o 
  -1   9   7       59.04       77.85     10.56 o 
   0   9   7      149.65      140.75     15.47 o 
   1   9   7       28.08       34.01      8.47 o 
   2   9   7       42.78       32.57      5.82 o 
   3   9   7       25.40       27.00     13.38 o 
  -2  10   7       21.78       10.96      8.78 o 
  -1  10   7      187.69      213.57     23.32 o 
  -2 -13   8       83.55       66.45     18.34 o 
  -1 -13   8       84.47       65.38     17.12 o 
   0 -13   8       22.63      133.28     22.52 o 
   1 -13   8      119.82      120.85      7.34 o 
   2 -13   8       20.47       19.58      3.63 o 
   3 -13   8       65.11       69.39     15.03 o 
   4 -13   8        3.36        0.77      1.56 o 
  -2 -12   8        3.15        2.75      1.62 o 
  -1 -12   8      213.66      195.18      9.33 o 
   0 -12   8       12.25       17.51      3.38 o 
   1 -12   8       45.44       54.41      6.03 o 
   2 -12   8       84.80       99.79      9.02 o 
   3 -12   8       25.12       21.62      3.02 o 
   4 -12   8      274.66      276.87     14.50 o 
   5 -12   8        7.64        3.34      2.01 o 
   6 -12   8       97.69       78.64      6.06 o 
  -6 -11   8       15.83        1.99      3.06 o 
  -5 -11   8        1.72        1.14      1.48 o 
  -4 -11   8        9.34       10.86      2.26 o 
  -3 -11   8      198.89      190.37      8.78 o 
  -2 -11   8       14.00       14.61      3.04 o 
  -1 -11   8       39.32       39.43      7.93 o 
   0 -11   8      142.60      149.68     10.12 o 
   1 -11   8        2.40        2.27      2.56 o 
   2 -11   8      160.39      201.61     24.49 o 
   3 -11   8        5.12        6.62      2.81 o 
   4 -11   8        8.73        4.18      3.14 o 
   5 -11   8      581.31      551.01     23.48 o 
   6 -11   8       43.80       36.41      4.82 o 
   7 -11   8      286.67      310.11     47.23 o 
  -7 -10   8      120.35      115.29      7.13 o 
  -6 -10   8      313.85      274.45     26.05 o 
  -5 -10   8        9.09       10.76      1.90 o 
  -4 -10   8      144.91      104.54      6.80 o 
  -3 -10   8       48.82       41.98      5.98 o 
  -2 -10   8        2.18        2.30      2.41 o 
  -1 -10   8       29.60       22.55      4.60 o 
   0 -10   8      467.05      485.67     28.21 o 
   1 -10   8       54.67       67.54      9.78 o 
   2 -10   8      141.43      149.42     12.75 o 
   3 -10   8      128.72      126.93     13.64 o 
   4 -10   8      116.45      108.20      8.69 o 
   5 -10   8        4.31       14.26      3.80 o 
   6 -10   8      482.97      476.43     16.29 o 
   7 -10   8        1.80        0.65      1.20 o 
   8 -10   8      258.92      283.35     29.87 o 
  -8  -9   8       45.78       57.50      6.51 o 
  -7  -9   8       72.95       82.54      7.44 o 
  -6  -9   8      197.34      166.48     24.27 o 
  -5  -9   8      386.18      392.73     43.15 o 
  -4  -9   8       69.20       65.84      6.62 o 
  -3  -9   8      617.17      579.97     23.59 o 
  -2  -9   8       28.56       23.66      4.01 o 
  -1  -9   8       12.92       27.01      7.69 o 
   0  -9   8      208.06      233.60     19.57 o 
   1  -9   8      375.23      403.83     38.55 o 
   2  -9   8      582.56      618.14     41.79 o 
   3  -9   8      837.41      850.29     42.82 o 
   4  -9   8        9.36        6.68      3.96 o 
   5  -9   8       26.45       19.93      6.44 o 
   6  -9   8      135.28      116.76     13.76 o 
   7  -9   8      747.30      622.49     27.84 o 
   8  -9   8        8.10       -0.19      7.10 o 
   9  -9   8      351.35      362.74     56.38 o 
  -9  -8   8       54.12       45.34      9.10 o 
  -8  -8   8      534.33      499.86     73.84 o 
  -7  -8   8       99.35       83.59     12.79 o 
  -6  -8   8      174.72      142.14     21.14 o 
  -5  -8   8      653.62      645.94     84.79 o 
  -4  -8   8      617.39      572.21     54.41 o 
  -3  -8   8      329.33      310.06     21.35 o 
  -2  -8   8        2.06        3.69      3.34 o 
  -1  -8   8       73.76       76.52     12.72 o 
   0  -8   8     1544.35     1746.75     97.73 o 
   1  -8   8        8.04       11.18      5.70 o 
   2  -8   8      883.79      968.14     49.14 o 
   3  -8   8      139.31      140.04     15.11 o 
   4  -8   8       83.65       78.52     11.15 o 
   5  -8   8      390.74      384.81     18.15 o 
   6  -8   8       13.45       19.93      3.96 o 
   7  -8   8      227.84      209.21     20.35 o 
   8  -8   8      452.62      306.83    220.87 o 
   9  -8   8        8.52        6.32      6.28 o 
  10  -8   8      168.76      163.15     23.25 o 
 -10  -7   8       60.87       18.63     11.48 o 
  -9  -7   8       14.02       12.73      4.11 o 
  -8  -7   8       26.93       37.24      7.54 o 
  -7  -7   8      287.35      260.29     19.48 o 
  -6  -7   8      467.63      478.13     21.56 o 
  -5  -7   8     1119.06     1025.35     53.54 o 
  -4  -7   8      228.75      237.79     18.09 o 
  -3  -7   8      325.68      317.67     23.98 o 
  -2  -7   8      576.08      543.79     30.96 o 
  -1  -7   8      153.08      200.86     37.80 o 
   0  -7   8       60.51       58.32      7.41 o 
   1  -7   8     1299.96     1497.80     78.54 o 
   2  -7   8      315.86      338.59     25.57 o 
   3  -7   8      593.12      612.03     28.88 o 
   4  -7   8      111.56       96.82     12.02 o 
   5  -7   8        1.52        3.91      4.16 o 
   6  -7   8      178.74      173.13     13.95 o 
   7  -7   8        8.06        7.08      5.40 o 
   8  -7   8       32.87       22.19      4.88 o 
   9  -7   8      221.85      216.95     39.35 o 
  10  -7   8       30.68       28.02     17.71 o 
 -10  -6   8       53.15       45.14     10.90 o 
  -9  -6   8      350.75      329.28     20.55 o 
  -8  -6   8       99.27       94.91     10.98 o 
  -7  -6   8      594.59      566.09     23.92 o 
  -6  -6   8       17.78       21.53      5.72 o 
  -5  -6   8      744.01      652.70     35.63 o 
  -4  -6   8      589.30      532.68     32.82 o 
  -3  -6   8      293.65      270.41     16.16 o 
  -2  -6   8     2562.54     2357.54    127.32 o 
  -1  -6   8       70.73       73.31     14.78 o 
   0  -6   8      115.68      150.14     12.71 o 
   1  -6   8        2.28       -0.81      3.43 o 
   2  -6   8      324.20      342.70     24.10 o 
   3  -6   8       19.79       23.23      6.53 o 
   4  -6   8      281.31      298.07     21.80 o 
   5  -6   8      129.69      102.98      8.52 o 
   6  -6   8        2.77        1.12      2.33 o 
   7  -6   8       15.72       13.69      4.27 o 
   8  -6   8        1.25        2.20      0.53 o 
   9  -6   8        7.91       13.23     12.65 o 
  10  -6   8      508.61      477.59     65.62 o 
 -10  -5   8      126.69      115.04     25.44 o 
  -9  -5   8       49.87       43.10      8.72 o 
  -8  -5   8      858.60      774.92     37.12 o 
  -7  -5   8      757.10      759.39     35.18 o 
  -6  -5   8      109.00      112.84     10.00 o 
  -5  -5   8       93.95       94.77      6.93 o 
  -4  -5   8      306.71      299.87     22.02 o 
  -3  -5   8       79.13       64.36      6.77 o 
  -2  -5   8     1599.94     1375.62     74.04 o 
  -1  -5   8     4468.12     4002.24    458.40 o 
   0  -5   8       54.68       52.11     12.39 o 
   1  -5   8      259.99      250.26     42.00 o 
   2  -5   8      174.93      174.39     16.00 o 
   3  -5   8        4.42        6.63      2.62 o 
   4  -5   8      205.05      198.31     14.16 o 
   5  -5   8     1426.21     1404.26     77.64 o 
   6  -5   8      286.50      248.25     15.27 o 
   7  -5   8      203.78      159.60      8.89 o 
   8  -5   8       78.04       85.67      8.06 o 
   9  -5   8      121.27      128.81     29.04 o 
  10  -5   8      196.91      204.99     37.31 o 
  11  -5   8      197.05      160.62     34.98 o 
 -11  -4   8      132.74      123.60     25.44 o 
 -10  -4   8      278.03      236.90     36.43 o 
  -9  -4   8      294.72      280.31     16.61 o 
  -8  -4   8       41.24       40.88      5.03 o 
  -7  -4   8      492.79      459.14     21.39 o 
  -6  -4   8       61.72       46.36      7.73 o 
  -5  -4   8      381.97      350.05     15.97 o 
  -4  -4   8      581.78      522.18     28.66 o 
  -3  -4   8      484.00      459.84     21.65 o 
  -2  -4   8      300.50      256.74     25.61 o 
  -1  -4   8      759.84      689.90     41.62 o 
   0  -4   8      795.60      561.11    102.57 o 
   1  -4   8     1012.23      964.53    107.28 o 
   2  -4   8        4.58        9.57      3.30 o 
   3  -4   8      212.49      225.25     18.01 o 
   4  -4   8      456.00      446.71     19.51 o 
   5  -4   8      291.45      280.62     21.17 o 
   6  -4   8      937.87      965.73     38.75 o 
   7  -4   8       82.28       79.40      5.15 o 
   8  -4   8        5.64        3.91      0.87 o 
   9  -4   8       85.36       93.45     24.91 o 
  10  -4   8       56.20       45.77     17.95 o 
  11  -4   8        8.40        7.35     10.51 o 
 -11  -3   8        5.39        6.71      5.55 o 
 -10  -3   8        3.21        3.41      2.70 o 
  -9  -3   8      138.98      142.04     11.35 o 
  -8  -3   8      554.83      516.86     26.19 o 
  -7  -3   8      117.91      129.52      7.53 o 
  -6  -3   8       33.67       26.18      6.33 o 
  -5  -3   8      149.01      133.78     13.30 o 
  -4  -3   8      750.41      617.13     36.73 o 
  -3  -3   8       72.49      118.90      9.75 o 
  -2  -3   8        0.83        5.83      5.11 o 
  -1  -3   8     2843.53     2582.89    162.16 o 
   0  -3   8        0.56        1.61      4.24 o 
   1  -3   8       98.60       57.24     13.60 o 
   2  -3   8      549.04      552.04     43.00 o 
   3  -3   8     1176.51     1240.51     65.40 o 
   4  -3   8      154.41      138.62      9.66 o 
   5  -3   8      569.66      543.26     19.98 o 
   6  -3   8      138.58      126.59     10.49 o 
   7  -3   8     1052.09      955.52     68.67 o 
   8  -3   8       86.85       81.00      7.61 o 
   9  -3   8       10.65       14.59     11.24 o 
  10  -3   8       72.66       75.30     21.06 o 
  11  -3   8       43.22       26.80     14.98 o 
 -11  -2   8      250.92      200.22     33.90 o 
 -10  -2   8       66.76       53.19      7.30 o 
  -9  -2   8        6.29        4.21      3.86 o 
  -8  -2   8       87.72       70.91      6.39 o 
  -7  -2   8       41.50       36.86      4.43 o 
  -6  -2   8      485.75      466.00     19.56 o 
  -5  -2   8       56.57       51.95      7.54 o 
  -4  -2   8      148.38      143.32      8.72 o 
  -3  -2   8       94.59       85.94     10.60 o 
  -2  -2   8      117.86      115.79     17.55 o 
  -1  -2   8      689.27      642.33     33.58 o 
   0  -2   8     6269.28     6493.50    866.16 o 
   1  -2   8       64.37       51.51     11.77 o 
   2  -2   8     1472.91     1310.39    150.50 o 
   3  -2   8      358.43      339.45     32.98 o 
   4  -2   8      334.22      385.77     13.79 o 
   5  -2   8      234.52      196.48     11.85 o 
   6  -2   8     1380.88     1263.80     86.27 o 
   7  -2   8      171.95      170.21      9.07 o 
   8  -2   8      534.21      462.95     32.65 o 
   9  -2   8        8.70        2.29      4.09 o 
  10  -2   8        1.66        9.15      9.19 o 
  11  -2   8        4.65        6.28      9.05 o 
 -11  -1   8        2.99        5.89      9.44 o 
 -10  -1   8      172.91      165.73     30.74 o 
  -9  -1   8      480.79      451.61     33.43 o 
  -8  -1   8       48.87       45.69      7.10 o 
  -7  -1   8       93.12       87.25      9.98 o 
  -6  -1   8      285.04      273.19     13.40 o 
  -5  -1   8       85.90       74.24      6.56 o 
  -4  -1   8      951.73      897.81     71.29 o 
  -3  -1   8     4198.48     4180.67    379.23 o 
  -2  -1   8        0.34       -1.44      3.71 o 
  -1  -1   8      237.69      218.19     25.55 o 
   0  -1   8       12.92       16.16      9.03 o 
   1  -1   8     4796.52     4491.14    621.48 o 
   2  -1   8      618.51      546.37    102.01 o 
   3  -1   8     3423.46     3326.44    138.45 o 
   4  -1   8       89.38       74.95      3.48 o 
   5  -1   8      218.17      209.13      9.15 o 
   6  -1   8      227.97      198.68     12.07 o 
   7  -1   8        2.56        2.56      0.80 o 
   8  -1   8      619.88      582.89     34.53 o 
   9  -1   8      318.94      294.64     35.66 o 
  10  -1   8        0.33        0.24      2.97 o 
 -11   0   8      100.03      101.18     15.18 o 
 -10   0   8       15.27        9.68      6.52 o 
  -9   0   8      702.41      674.38     44.64 o 
  -8   0   8       82.80       68.57     10.24 o 
  -7   0   8       79.22       65.95      7.55 o 
  -6   0   8     1037.50      998.19     90.11 o 
  -5   0   8       87.98       78.45     10.04 o 
  -4   0   8      828.39      797.01     95.42 o 
  -3   0   8     2082.72     2051.31    188.03 o 
  -2   0   8     3498.91     3214.49    237.60 o 
  -1   0   8      252.85      246.18     24.88 o 
   0   0   8       28.96       31.05     10.91 o 
   1   0   8      301.85      305.12     12.72 o 
   2   0   8      792.19      788.77     58.93 o 
   3   0   8       40.48       34.12      4.16 o 
   4   0   8      625.92      593.15     27.23 o 
   5   0   8       68.13       74.76      6.93 o 
   6   0   8      367.38      347.70     17.59 o 
   7   0   8       11.00        8.08      1.83 o 
   8   0   8      154.95      119.14     17.00 o 
   9   0   8       20.14       17.95      9.73 o 
  10   0   8      152.53      151.82     22.81 o 
 -11   1   8       33.29       35.44      4.14 o 
 -10   1   8      428.94      421.00     21.06 o 
  -9   1   8      633.68      626.20     30.77 o 
  -8   1   8       63.57       64.98      7.90 o 
  -7   1   8       35.09       31.84      3.99 o 
  -6   1   8      273.07      231.38     21.38 o 
  -5   1   8     1309.88     1248.40    129.73 o 
  -4   1   8        6.99        4.97      3.35 o 
  -3   1   8     1083.53     1035.41    113.34 o 
  -2   1   8      241.01      265.09     20.84 o 
  -1   1   8        3.18        2.92      2.26 o 
   0   1   8      514.92      534.76     26.69 o 
   1   1   8      127.37      111.98      8.14 o 
   2   1   8      384.99      337.48     19.89 o 
   3   1   8     2687.95     2570.52    174.29 o 
   4   1   8      196.13      187.98      8.89 o 
   5   1   8      311.22      313.22     12.53 o 
   6   1   8       50.91       42.27      4.28 o 
   7   1   8       35.41       37.96      3.28 o 
   8   1   8       13.49       18.10      2.77 o 
   9   1   8      230.56      198.91     15.52 o 
  10   1   8      155.69      140.92     13.18 o 
 -11   2   8        4.94        5.41      2.02 o 
 -10   2   8       42.42       49.12      5.18 o 
  -9   2   8      409.41      397.50     19.22 o 
  -8   2   8      220.55      240.55     11.94 o 
  -7   2   8      110.96      123.45      7.98 o 
  -6   2   8       81.51       94.34      7.89 o 
  -5   2   8      379.65      374.27     25.98 o 
  -4   2   8      108.94       94.04      6.56 o 
  -3   2   8      276.13      257.13     19.64 o 
  -2   2   8     3778.82     3709.44    195.00 o 
  -1   2   8       31.62       36.35      3.30 o 
   0   2   8      259.50      300.88     15.09 o 
   1   2   8       53.65       96.97     23.43 o 
   2   2   8     1341.22     1334.20    107.65 o 
   3   2   8       40.81       35.35      2.51 o 
   4   2   8      870.60      859.26     44.00 o 
   5   2   8       44.32       38.84      2.58 o 
   6   2   8       20.70       26.22      2.23 o 
   7   2   8      115.36      108.96      6.73 o 
   8   2   8       61.17       64.59      5.78 o 
   9   2   8      184.75      184.22     22.47 o 
 -11   3   8       44.88       35.52      3.79 o 
 -10   3   8       87.96       80.13      6.06 o 
  -9   3   8        4.33        7.45      2.70 o 
  -8   3   8       60.17       65.40      4.60 o 
  -7   3   8       43.50       53.86      3.24 o 
  -6   3   8      988.80     1025.11     49.53 o 
  -5   3   8      727.58      722.24     49.16 o 
  -4   3   8       22.42       26.70      3.95 o 
  -3   3   8        2.12        9.07      2.94 o 
  -2   3   8       83.32       76.75      4.58 o 
  -1   3   8     2742.27     2819.56    117.04 o 
   0   3   8       86.43       86.92      4.78 o 
   1   3   8      818.63      837.34     75.03 o 
   2   3   8       81.69       89.15     33.56 o 
   3   3   8      714.52      624.22     84.45 o 
   4   3   8        2.21        2.35      1.61 o 
   5   3   8      132.27      117.00      5.93 o 
   6   3   8       10.84        9.11      2.01 o 
   7   3   8      522.57      481.13     50.20 o 
   8   3   8       32.24       25.10      5.30 o 
   9   3   8      387.21      339.68     31.57 o 
 -10   4   8        4.93        7.77      2.60 o 
  -9   4   8        7.64        5.79      1.77 o 
  -8   4   8      134.31      146.35     10.06 o 
  -7   4   8      125.73      145.83      9.56 o 
  -6   4   8      279.13      316.12     18.43 o 
  -5   4   8      587.72      551.62     29.88 o 
  -4   4   8      375.73      348.50     20.47 o 
  -3   4   8       53.09       60.54      3.07 o 
  -2   4   8       18.21       31.71      3.72 o 
  -1   4   8      169.16      161.39      8.64 o 
   0   4   8       86.31       81.82      4.79 o 
   1   4   8      283.77      250.44     10.49 o 
   2   4   8      168.82      135.59      8.04 o 
   3   4   8      107.87      101.13     10.20 o 
   4   4   8      544.42      492.25     29.71 o 
   5   4   8        0.87        3.24      1.87 o 
   6   4   8      391.76      379.80     44.34 o 
   7   4   8       35.34       20.66      4.69 o 
   8   4   8      310.24      329.17     30.79 o 
 -10   5   8       13.31       13.56      3.03 o 
  -9   5   8       15.66       14.16      5.23 o 
  -8   5   8        9.37       11.16      4.65 o 
  -7   5   8      246.82      235.12     14.71 o 
  -6   5   8      147.12      145.24      8.61 o 
  -5   5   8       85.93      110.69      7.71 o 
  -4   5   8       31.47       27.92      2.83 o 
  -3   5   8       21.78       17.36      2.29 o 
  -2   5   8       61.85       54.94      4.51 o 
  -1   5   8      923.20      947.26     28.86 o 
   0   5   8       84.13       94.40      6.41 o 
   1   5   8     1557.08     1383.09     49.66 o 
   2   5   8      106.46       96.78      5.80 o 
   3   5   8       99.65       94.55      7.04 o 
   4   5   8       18.71       15.27      3.30 o 
   5   5   8      766.94        3.06      1.12 o 
   6   5   8      210.67      183.48     12.08 o 
  -9   6   8      134.20      134.16     14.45 o 
  -8   6   8        0.62        0.30      1.76 o 
  -7   6   8       20.84       17.63      4.55 o 
  -6   6   8      213.04      217.70     11.27 o 
  -5   6   8      260.08      292.86     12.72 o 
  -4   6   8      287.21      313.03     13.41 o 
  -3   6   8       37.77       39.15      3.81 o 
  -2   6   8      217.86      207.81      8.48 o 
  -1   6   8        4.61        4.29      1.48 o 
   0   6   8     1098.97     1177.54     36.11 o 
   1   6   8        4.49       -0.51      0.93 o 
   2   6   8     1677.64     1552.20     64.43 o 
   3   6   8       36.28       34.04      3.39 o 
   4   6   8       26.33       29.01      5.13 o 
   5   6   8        1.65        2.71      2.68 o 
   6   6   8      203.09      163.03     80.51 o 
  -8   7   8       77.25       74.82      7.74 o 
  -7   7   8       66.06       59.45      6.36 o 
  -6   7   8        2.73        3.18      3.17 o 
  -5   7   8      320.67      287.58     18.59 o 
  -4   7   8       70.07       74.18     10.85 o 
  -3   7   8      713.60      714.87     35.65 o 
  -2   7   8       88.68       77.28      6.01 o 
  -1   7   8      159.06      154.01      9.04 o 
   0   7   8       13.15       11.00      1.10 o 
   1   7   8        9.39        8.13      4.52 o 
   2   7   8       27.22       28.23      5.67 o 
   3   7   8      413.86      437.58     50.78 o 
   4   7   8       53.65       73.54      9.41 o 
   5   7   8      197.33      165.93     17.95 o 
  -6   8   8       80.52       50.68      7.34 o 
  -5   8   8       11.46       15.13      5.84 o 
  -4   8   8      104.03      106.56     10.26 o 
  -3   8   8       79.33      101.35     10.56 o 
  -2   8   8        6.58        5.45      5.01 o 
  -1   8   8       90.22       99.96      8.90 o 
   0   8   8      496.89      500.60     28.65 o 
   1   8   8       57.22       43.52     19.09 o 
   2   8   8       84.45       93.56     17.39 o 
   3   8   8        4.14        4.93      3.86 o 
   4   8   8      109.38      135.66     16.05 o 
  -4   9   8        7.93       11.58      6.08 o 
  -3   9   8      309.48      303.44     27.39 o 
  -2   9   8        7.34        8.46      6.28 o 
  -1   9   8       60.47       51.95     11.63 o 
   0   9   8       19.42       20.81     13.91 o 
   1   9   8       19.28       26.80      6.83 o 
  -1 -13   9       42.97       39.35      5.16 o 
   0 -13   9       43.44       58.52      3.96 o 
   1 -13   9        9.93        8.56      2.68 o 
   2 -13   9        3.23        6.89      2.56 o 
   3 -13   9      204.92      184.79     11.07 o 
  -4 -12   9       58.09       60.42      6.86 o 
  -3 -12   9       24.42       25.58      4.31 o 
  -2 -12   9      164.33      173.29      9.14 o 
  -1 -12   9        0.85        1.79      2.13 o 
   0 -12   9       10.78       14.77      3.94 o 
   1 -12   9       99.52      126.17     10.72 o 
   2 -12   9      117.36      111.90     11.14 o 
   3 -12   9       47.73       66.74     14.18 o 
   4 -12   9       38.61       35.78      5.66 o 
   5 -12   9       37.29       47.59     23.08 o 
  -6 -11   9       24.56       27.88      4.35 o 
  -5 -11   9       84.29       83.46      4.63 o 
  -4 -11   9      150.63      145.30      8.24 o 
  -3 -11   9       45.90       43.83      4.87 o 
  -2 -11   9      193.98      180.00      8.86 o 
  -1 -11   9       35.44       55.99      6.59 o 
   0 -11   9        1.13        1.14      2.67 o 
   1 -11   9       18.35       20.69      5.60 o 
   2 -11   9      288.55      394.72     51.61 o 
   3 -11   9        0.61        1.87      4.18 o 
   4 -11   9      268.26      313.19     26.12 o 
   5 -11   9        1.71        3.28      3.28 o 
   6 -11   9        0.47       -0.37      1.39 o 
   7 -11   9        0.13       -1.16      2.95 o 
  -7 -10   9       89.47       96.43      9.85 o 
  -6 -10   9      113.82       92.90     10.85 o 
  -5 -10   9        0.81        2.99      2.47 o 
  -4 -10   9       28.99       32.59      3.73 o 
  -3 -10   9      165.20      137.83      7.73 o 
  -2 -10   9      673.10      629.60     31.10 o 
  -1 -10   9      231.57      216.62     15.52 o 
   0 -10   9        9.56       14.47      5.33 o 
   1 -10   9      395.16      579.80     73.84 o 
   2 -10   9       30.38       28.13      8.26 o 
   3 -10   9      224.35      308.69     22.48 o 
   4 -10   9       20.45       14.98      5.85 o 
   5 -10   9      621.85      634.05     43.01 o 
   6 -10   9       41.37       42.71     11.43 o 
   7 -10   9       24.18       28.40      5.45 o 
   8 -10   9        8.46        5.59     12.84 o 
  -8  -9   9       12.78       20.26      4.89 o 
  -7  -9   9       68.13       50.07      6.85 o 
  -6  -9   9       14.80       11.98      3.40 o 
  -5  -9   9      294.51      250.40     31.67 o 
  -4  -9   9      391.72      398.07     44.87 o 
  -3  -9   9        3.14        3.13      2.52 o 
  -2  -9   9      438.83      372.77     19.28 o 
  -1  -9   9     1026.66     1251.70    188.98 o 
   0  -9   9      679.55      808.26     99.89 o 
   1  -9   9      371.26      448.79     60.46 o 
   2  -9   9      186.48      218.79     18.91 o 
   3  -9   9      530.08      580.61     40.57 o 
   4  -9   9      187.92      212.49     14.65 o 
   5  -9   9       19.16       11.47      3.72 o 
   6  -9   9      366.29      379.86     35.36 o 
   7  -9   9       69.09       76.76     14.09 o 
   8  -9   9        1.46        0.93      2.84 o 
   9  -9   9        1.09        5.74      7.44 o 
  -9  -8   9       93.01       90.27     17.85 o 
  -8  -8   9      237.26      226.34     33.93 o 
  -7  -8   9      197.09      199.58     33.08 o 
  -6  -8   9       31.27       27.23      5.05 o 
  -5  -8   9       14.90       20.95      5.42 o 
  -4  -8   9     1248.47     1106.91     89.09 o 
  -3  -8   9      381.02      364.10     27.23 o 
  -2  -8   9       14.47       22.57      6.15 o 
  -1  -8   9      506.16      536.22     53.12 o 
   0  -8   9      115.99      147.73     19.25 o 
   1  -8   9      138.06      141.74     15.05 o 
   2  -8   9      606.79      735.32     38.95 o 
   3  -8   9     1407.86     1485.90     78.52 o 
   4  -8   9       83.70       77.61     12.16 o 
   5  -8   9       58.44       44.67      9.53 o 
   6  -8   9        1.56        2.80      3.81 o 
   7  -8   9      189.66      207.62     21.65 o 
   8  -8   9        2.34        0.39      2.54 o 
   9  -8   9        1.28        1.70      9.83 o 
  -9  -7   9        1.47        5.89      2.87 o 
  -8  -7   9        2.10        3.94      2.28 o 
  -7  -7   9      493.24      463.07     47.28 o 
  -6  -7   9      522.60      518.58     60.90 o 
  -5  -7   9      379.46      389.96     20.97 o 
  -4  -7   9      355.34      353.31     26.10 o 
  -3  -7   9      179.93      162.24     16.76 o 
  -2  -7   9      129.84      131.66     16.93 o 
  -1  -7   9      262.62      233.79     28.05 o 
   0  -7   9     2596.85     2585.52    151.51 o 
   1  -7   9      100.79      101.70     10.13 o 
   2  -7   9       13.17       15.72      7.03 o 
   3  -7   9       34.58       36.73      8.05 o 
   4  -7   9        1.42        1.52      3.41 o 
   5  -7   9       11.30       11.30      3.76 o 
   6  -7   9      282.41      308.65     19.87 o 
   7  -7   9        0.11        0.20      2.17 o 
   8  -7   9      493.73      458.91     28.97 o 
   9  -7   9        0.03        0.58      3.02 o 
  10  -7   9       24.56       30.16     19.65 o 
 -10  -6   9      284.78      258.01     30.43 o 
  -9  -6   9      201.94      207.05     15.54 o 
  -8  -6   9       49.71       53.90      7.76 o 
  -7  -6   9      160.98      135.44     13.91 o 
  -6  -6   9      705.53      693.73     40.62 o 
  -5  -6   9       71.74       76.75      9.33 o 
  -4  -6   9      601.88      540.55     32.34 o 
  -3  -6   9      132.71      170.38     17.62 o 
  -2  -6   9      389.41      359.62     26.14 o 
  -1  -6   9       42.36       33.09     12.29 o 
   0  -6   9       77.45       72.87      9.10 o 
   1  -6   9     1194.18     1133.05     74.23 o 
   2  -6   9     1123.38     1086.71     59.93 o 
   3  -6   9       14.39        6.60      3.13 o 
   4  -6   9       59.75       50.81      8.36 o 
   5  -6   9       13.96        9.26      5.77 o 
   6  -6   9      116.26      100.52     13.77 o 
   7  -6   9      533.41      537.00     16.59 o 
   8  -6   9      183.04      162.43     20.16 o 
   9  -6   9      294.58      170.82    135.30 o 
  10  -6   9        9.22       10.75     13.86 o 
 -10  -5   9       20.83       26.51      7.72 o 
  -9  -5   9      342.19      328.58     21.22 o 
  -8  -5   9       95.66       94.40     12.07 o 
  -7  -5   9      634.29      582.84     32.07 o 
  -6  -5   9      669.61      687.95     32.75 o 
  -5  -5   9      283.60      232.61     19.15 o 
  -4  -5   9       14.62       15.04      6.63 o 
  -3  -5   9      857.96      818.22     79.97 o 
  -2  -5   9       12.52       20.70      7.15 o 
  -1  -5   9        2.53        8.75      5.41 o 
   0  -5   9      107.82      105.09     15.82 o 
   1  -5   9      350.60      292.51     33.56 o 
   2  -5   9      130.67      102.79     12.69 o 
   3  -5   9     1356.33     1357.81     98.89 o 
   4  -5   9     1384.16     1375.04     63.17 o 
   5  -5   9       26.04       25.85      6.62 o 
   6  -5   9      153.23      124.69     15.04 o 
   7  -5   9      162.31      152.84      8.46 o 
   8  -5   9       74.68       86.73     14.55 o 
   9  -5   9        3.44        1.15      3.02 o 
  10  -5   9      195.33      197.20     40.23 o 
 -10  -4   9      176.28      174.59     17.90 o 
  -9  -4   9       29.88       28.92      7.72 o 
  -8  -4   9      136.87      131.19     12.44 o 
  -7  -4   9       29.54       18.55      6.45 o 
  -6  -4   9       35.90       30.02      4.16 o 
  -5  -4   9      268.39      240.22     16.03 o 
  -4  -4   9       44.10       35.87      8.97 o 
  -3  -4   9      302.33      249.45     17.02 o 
  -2  -4   9      235.19      228.17     21.62 o 
  -1  -4   9      539.22      554.45     52.94 o 
   0  -4   9      342.47      303.33     44.05 o 
   1  -4   9     1165.91      934.71    127.13 o 
   2  -4   9      225.24      255.13     15.91 o 
   3  -4   9       14.80       14.27      5.69 o 
   4  -4   9       46.43       38.65      7.64 o 
   5  -4   9      315.95      322.80     18.19 o 
   6  -4   9        9.19       14.22      2.63 o 
   7  -4   9      829.41      749.22     72.71 o 
   8  -4   9        1.69        6.18      5.86 o 
   9  -4   9      157.60      115.04     24.44 o 
  10  -4   9       34.37       27.63     16.15 o 
 -11  -3   9       16.88       10.94     11.77 o 
 -10  -3   9        1.31        2.95      4.52 o 
  -9  -3   9      285.01      279.17     19.54 o 
  -8  -3   9      495.54      475.67     32.87 o 
  -7  -3   9        5.49        8.91      5.08 o 
  -6  -3   9        7.75        2.90      3.73 o 
  -5  -3   9      155.36      141.87      9.33 o 
  -4  -3   9      674.86      574.33     33.84 o 
  -3  -3   9      482.73      371.68     20.41 o 
  -2  -3   9     2128.59     2139.87    143.55 o 
  -1  -3   9       95.89       86.46     11.75 o 
   0  -3   9      259.53      252.12     32.29 o 
   1  -3   9        2.91        2.83      3.35 o 
   2  -3   9     1686.36     1542.21    193.94 o 
   3  -3   9       15.88       12.01      3.82 o 
   4  -3   9     2287.37     2231.97    130.17 o 
   5  -3   9      245.92      238.21      9.68 o 
   6  -3   9      331.81      280.61     21.82 o 
   7  -3   9        5.46        2.43      1.51 o 
   8  -3   9        6.16       12.70      6.96 o 
   9  -3   9       35.03       16.58     21.06 o 
  10  -3   9      248.04      239.43     39.06 o 
 -11  -2   9       75.13       60.17     21.55 o 
 -10  -2   9       20.66       19.34      7.38 o 
  -9  -2   9       26.64       32.69      9.16 o 
  -8  -2   9      945.16      899.82     47.47 o 
  -7  -2   9        0.97        2.72      3.67 o 
  -6  -2   9      528.85      477.02     26.25 o 
  -5  -2   9      890.22      805.41     46.98 o 
  -4  -2   9       26.89       25.06      4.77 o 
  -3  -2   9      171.36      170.90     19.68 o 
  -2  -2   9     1189.05     1194.17     88.22 o 
  -1  -2   9     4477.66     4885.58    348.03 o 
   0  -2   9      822.70      802.86     49.98 o 
   1  -2   9      382.84      330.20     32.91 o 
   2  -2   9      510.54      490.81     81.99 o 
   3  -2   9      726.67      672.50     80.46 o 
   4  -2   9       55.01       59.80      5.75 o 
   5  -2   9      733.09      701.39     27.46 o 
   6  -2   9       32.85       26.30      2.72 o 
   7  -2   9      305.31      243.63     21.74 o 
   8  -2   9        0.03        0.04      1.00 o 
   9  -2   9        9.41        4.40      4.31 o 
  10  -2   9       18.26       11.67     11.09 o 
 -11  -1   9      278.88      210.14     24.08 o 
 -10  -1   9       37.07       38.03      5.80 o 
  -9  -1   9      106.89       97.07     10.13 o 
  -8  -1   9      348.39      341.11     19.87 o 
  -7  -1   9      193.36      217.40     11.60 o 
  -6  -1   9       25.05       32.66      7.49 o 
  -5  -1   9     1336.84     1225.71     72.21 o 
  -4  -1   9      451.71      382.07     29.43 o 
  -3  -1   9       20.44       22.78      6.42 o 
  -2  -1   9     2799.49     2904.30    186.03 o 
  -1  -1   9       22.50       36.40     13.45 o 
   0  -1   9     1598.30     1763.30     99.63 o 
   1  -1   9      906.23      851.68     77.98 o 
   2  -1   9      809.65      734.81     66.79 o 
   3  -1   9      601.25      564.50     37.36 o 
   4  -1   9       42.17       36.88      2.96 o 
   5  -1   9       50.12       50.11      3.35 o 
   6  -1   9       29.58       22.39      2.71 o 
   7  -1   9       48.02       53.69      3.97 o 
   8  -1   9      210.90      184.94     18.12 o 
   9  -1   9        1.26        3.69      1.21 o 
  10  -1   9       41.59       27.78      7.98 o 
 -11   0   9        3.33        1.56      5.11 o 
 -10   0   9      136.98      137.62     11.05 o 
  -9   0   9       74.00       78.24     10.85 o 
  -8   0   9      231.08      197.65     18.98 o 
  -7   0   9      452.38      446.07     24.48 o 
  -6   0   9      218.65      233.56     13.21 o 
  -5   0   9      267.24      272.44     28.72 o 
  -4   0   9      153.21      142.39     13.24 o 
  -3   0   9      782.77      754.75     89.55 o 
  -2   0   9      649.50      611.99     65.11 o 
  -1   0   9     1627.66     1707.81    104.10 o 
   0   0   9        5.89       11.24      2.54 o 
   1   0   9      125.10      156.90     11.61 o 
   2   0   9      196.34      175.50     14.57 o 
   3   0   9      581.50      563.65     50.93 o 
   4   0   9       77.69       77.99      5.99 o 
   5   0   9     1298.00     1215.53     96.68 o 
   6   0   9        1.82        3.95      1.12 o 
   7   0   9       18.71       21.70      2.93 o 
   8   0   9      128.02      123.74     12.37 o 
   9   0   9      176.46      133.22     17.54 o 
  10   0   9        1.68       -0.58      5.79 o 
 -11   1   9       70.38       85.11      7.64 o 
 -10   1   9      109.87       89.98      5.73 o 
  -9   1   9      210.23      154.83     21.00 o 
  -8   1   9      151.35      137.49     15.32 o 
  -7   1   9        1.02        2.16      3.37 o 
  -6   1   9       34.43       30.70      6.85 o 
  -5   1   9     1488.54     1559.43    180.59 o 
  -4   1   9      199.56      193.35     18.12 o 
  -3   1   9       30.32       39.16      3.61 o 
  -2   1   9       21.34       27.20      3.93 o 
  -1   1   9       59.13       74.19      7.71 o 
   0   1   9     1491.67     1724.72     65.31 o 
   1   1   9      315.98      306.34     12.98 o 
   2   1   9     1169.10     1208.66     94.58 o 
   3   1   9       25.47       28.11      4.17 o 
   4   1   9       95.86       93.68      5.36 o 
   5   1   9       20.43       19.03      2.86 o 
   6   1   9      375.03      351.47     38.20 o 
   7   1   9        0.29        0.51      1.37 o 
   8   1   9       73.16       54.68     11.75 o 
   9   1   9       70.86       73.65     17.07 o 
 -10   2   9      308.72      290.67     17.03 o 
  -9   2   9       11.33        8.10      2.03 o 
  -8   2   9       37.42       32.08      4.12 o 
  -7   2   9       16.95       12.06      2.59 o 
  -6   2   9        1.00        2.12      2.29 o 
  -5   2   9      333.64      383.11     17.98 o 
  -4   2   9     1151.85     1244.93     80.55 o 
  -3   2   9      231.34      245.22     15.34 o 
  -2   2   9       36.15       45.95      6.13 o 
  -1   2   9      321.28      389.05     16.45 o 
   0   2   9      272.54      266.27     13.19 o 
   1   2   9        6.27       23.98      5.26 o 
   2   2   9      383.86      323.68     28.18 o 
   3   2   9     1007.65      961.60     42.00 o 
   4   2   9       36.40       35.60      3.85 o 
   5   2   9       52.96       44.80      3.71 o 
   6   2   9       62.11       63.65      5.37 o 
   7   2   9       38.92       30.45      2.30 o 
   8   2   9       12.61        6.54      2.71 o 
   9   2   9      331.89      304.17     33.47 o 
 -10   3   9       31.70       32.45      4.75 o 
  -9   3   9      191.63      196.78     12.36 o 
  -8   3   9       17.85       18.58      3.78 o 
  -7   3   9       28.39       24.38      2.99 o 
  -6   3   9      468.28      409.97     21.06 o 
  -5   3   9       10.77        6.36      1.83 o 
  -4   3   9      708.07      735.28     37.05 o 
  -3   3   9       16.22       12.07      3.30 o 
  -2   3   9       15.00       12.26      2.55 o 
  -1   3   9      128.02      150.53      9.42 o 
   0   3   9       49.51       75.03      6.32 o 
   1   3   9      126.03      125.73      7.95 o 
   2   3   9      488.10      426.00     56.99 o 
   3   3   9       99.43       92.29     11.75 o 
   4   3   9      222.17      225.16     24.42 o 
   5   3   9        1.12        0.41      2.15 o 
   6   3   9      994.90      730.16    105.22 o 
   7   3   9      248.05      255.36     25.93 o 
   8   3   9      114.21       91.69     10.48 o 
 -10   4   9       20.90       12.56      3.30 o 
  -9   4   9       73.51       79.42     11.21 o 
  -8   4   9       16.40       18.61      4.54 o 
  -7   4   9      118.03      125.86      7.85 o 
  -6   4   9       28.20       34.73      4.79 o 
  -5   4   9      190.00      165.48      9.84 o 
  -4   4   9      184.28      169.99      9.22 o 
  -3   4   9       64.61       60.91      4.19 o 
  -2   4   9       12.71       14.52      2.49 o 
  -1   4   9       10.08       15.01      2.79 o 
   0   4   9        3.65        8.40      2.38 o 
   1   4   9     2028.38     2128.16    197.47 o 
   2   4   9       11.84        7.58      2.09 o 
   3   4   9     1257.80     1235.98    108.74 o 
   4   4   9       12.99       12.05      2.27 o 
   5   4   9       40.35       42.92      3.53 o 
   6   4   9       22.33       20.83      1.99 o 
   7   4   9      439.61      401.78     44.24 o 
  -9   5   9        3.15        4.59      3.03 o 
  -8   5   9       20.67       30.04      3.55 o 
  -7   5   9      417.15      404.76     23.25 o 
  -6   5   9       78.29       69.59      6.38 o 
  -5   5   9       51.34       51.81      5.49 o 
  -4   5   9      267.44      250.13     12.12 o 
  -3   5   9      124.23      119.42      4.86 o 
  -2   5   9      788.56      765.78     28.11 o 
  -1   5   9      168.11      174.45      9.65 o 
   0   5   9      685.36      651.04     20.11 o 
   1   5   9       14.86       10.88      2.19 o 
   2   5   9      157.48      162.07     12.98 o 
   3   5   9       47.85       50.23      3.63 o 
   4   5   9      662.91      708.85     57.82 o 
   5   5   9       21.49       19.45      1.55 o 
   6   5   9       52.51       49.62      5.06 o 
   7   5   9       77.17       72.04      6.32 o 
  -8   6   9       42.08       48.45      6.88 o 
  -7   6   9       84.18      102.19      6.92 o 
  -6   6   9      422.34      401.57     19.52 o 
  -5   6   9      243.39      201.05      9.08 o 
  -4   6   9       19.54       21.66      2.16 o 
  -3   6   9      661.08      607.33     25.09 o 
  -2   6   9       17.42       15.22      4.41 o 
  -1   6   9      131.21      115.59      7.40 o 
   0   6   9       97.83      105.06      4.25 o 
   1   6   9      488.41      460.11     14.11 o 
   2   6   9       54.27       43.59      2.23 o 
   3   6   9        7.49        6.71      5.06 o 
   4   6   9        0.48        3.94      4.33 o 
   5   6   9      132.15      137.76      9.53 o 
  -7   7   9       22.77       22.28      4.71 o 
  -6   7   9      177.00      190.50     14.06 o 
  -5   7   9       36.68       29.12      4.29 o 
  -4   7   9        2.52       -0.45      0.80 o 
  -3   7   9       25.26       15.32      3.99 o 
  -2   7   9      472.64      431.29     35.48 o 
  -1   7   9        9.42        6.76      1.81 o 
   0   7   9       27.19       18.19      4.18 o 
   1   7   9        2.63        4.77      5.06 o 
   2   7   9      151.36      141.85     10.90 o 
   3   7   9        3.62        2.24      4.38 o 
   4   7   9      149.76      137.32     10.51 o 
  -5   8   9       17.02       14.79      3.70 o 
  -4   8   9        0.49        1.23      2.05 o 
  -3   8   9       70.50       76.13     12.74 o 
  -2   8   9        1.76        3.11      4.82 o 
  -1   8   9      254.71      233.44     23.79 o 
   0   8   9       52.12       51.08      6.76 o 
   1   8   9      125.35       96.85     15.32 o 
   2   8   9       13.25        7.78      3.65 o 
  -3 -12  10       82.80       77.59      4.84 o 
  -2 -12  10        1.97        1.10      2.19 o 
  -1 -12  10       52.81       46.57      6.08 o 
   0 -12  10      113.33      105.57      7.12 o 
   1 -12  10        3.46        6.56      2.49 o 
   2 -12  10       10.00        8.65      6.43 o 
   3 -12  10       44.21       54.58     34.76 o 
   4 -12  10      294.14      333.36     67.52 o 
   5 -12  10        0.20        8.58      6.99 o 
  -5 -11  10        1.08       -0.63      2.10 o 
  -4 -11  10      110.82       95.88      7.69 o 
  -3 -11  10       91.74      108.47      6.56 o 
  -2 -11  10       18.87       23.58      3.47 o 
  -1 -11  10      133.21      141.09      8.65 o 
   0 -11  10      270.13      291.52     15.39 o 
   1 -11  10      324.54      458.38     70.46 o 
   2 -11  10      191.12      245.59     46.60 o 
   3 -11  10        4.52        2.26      4.39 o 
   4 -11  10        4.20        2.82      4.45 o 
   5 -11  10       61.50       51.89     23.45 o 
   6 -11  10        0.12        1.02      5.11 o 
  -6 -10  10      263.57      244.29     21.82 o 
  -5 -10  10       85.69       77.85      7.95 o 
  -4 -10  10       16.54       12.29      3.11 o 
  -3 -10  10      549.84      493.11     21.83 o 
  -2 -10  10      301.15      316.44     16.21 o 
  -1 -10  10       31.28       42.97      5.57 o 
   0 -10  10      252.92      423.73     57.72 o 
   1 -10  10        0.46        2.88      3.20 o 
   2 -10  10      219.65      294.61     39.72 o 
   3 -10  10      722.07      848.59     48.68 o 
   4 -10  10      171.26      140.75     12.73 o 
   5 -10  10        7.13       11.24      4.82 o 
   6 -10  10        0.80        0.44      4.96 o 
   7 -10  10       15.79       19.60     10.07 o 
  -7  -9  10        2.31        1.60      1.91 o 
  -6  -9  10      346.01      330.28     31.13 o 
  -5  -9  10      845.24      817.13     64.70 o 
  -4  -9  10       37.25       45.50      5.92 o 
  -3  -9  10      426.13      372.57     21.33 o 
  -2  -9  10      379.68      367.64     20.62 o 
  -1  -9  10       44.18       45.48      8.25 o 
   0  -9  10       47.25       51.21      7.40 o 
   1  -9  10      848.76     1095.16     77.10 o 
   2  -9  10       52.36       73.79     14.08 o 
   3  -9  10        3.68        4.15      5.67 o 
   4  -9  10      129.27      137.09     17.73 o 
   5  -9  10       26.45        9.73      7.44 o 
   6  -9  10       68.77       63.78     10.98 o 
   7  -9  10       25.65       17.76      9.78 o 
   8  -9  10       13.83       15.64      5.13 o 
  -8  -8  10      154.67      139.51     21.38 o 
  -7  -8  10       24.38       16.62      5.48 o 
  -6  -8  10        1.14        5.27      4.02 o 
  -5  -8  10      584.26      546.55     26.90 o 
  -4  -8  10      611.43      575.59     30.45 o 
  -3  -8  10      518.49      481.46     22.49 o 
  -2  -8  10      146.48      195.17     26.54 o 
  -1  -8  10       53.87       50.91      9.89 o 
   0  -8  10        3.15        9.65      7.28 o 
   1  -8  10        6.45       12.12      7.27 o 
   2  -8  10      179.46      232.02     21.92 o 
   3  -8  10       12.53       10.30      6.10 o 
   4  -8  10       91.47       90.46      8.76 o 
   5  -8  10      150.85      134.78     11.54 o 
   6  -8  10       99.11      110.37     10.86 o 
   7  -8  10       33.94       23.92      5.49 o 
   8  -8  10      118.61      161.98     21.81 o 
   9  -8  10       32.79        8.01     14.35 o 
  -9  -7  10       29.81       27.81      6.36 o 
  -8  -7  10      487.63      444.11     42.39 o 
  -7  -7  10       45.58       42.11      6.88 o 
  -6  -7  10       72.24       55.14      5.94 o 
  -5  -7  10      477.03      472.07     30.99 o 
  -4  -7  10       43.25       47.67      8.83 o 
  -3  -7  10      276.63      240.02     21.46 o 
  -2  -7  10      471.21      506.15     43.02 o 
  -1  -7  10       82.33       88.16     18.51 o 
   0  -7  10       17.20       13.56      8.77 o 
   1  -7  10        3.93        3.04      3.25 o 
   2  -7  10      234.37      233.52     15.69 o 
   3  -7  10      585.98      681.48     48.12 o 
   4  -7  10      214.59      196.27     17.97 o 
   5  -7  10      192.93      204.15     17.87 o 
   6  -7  10       45.10       41.28     10.58 o 
   7  -7  10       51.26       31.97      8.24 o 
   8  -7  10       34.06       37.43     11.57 o 
   9  -7  10        3.88        2.75      3.76 o 
  -9  -6  10       55.21       54.07      9.83 o 
  -8  -6  10       26.42       27.88      7.45 o 
  -7  -6  10      317.43      277.43     15.00 o 
  -6  -6  10        7.46        9.40      3.36 o 
  -5  -6  10      173.26      167.12     16.57 o 
  -4  -6  10      118.99      105.18     13.99 o 
  -3  -6  10      152.36      140.62     20.37 o 
  -2  -6  10      213.81      204.05     27.29 o 
  -1  -6  10      186.49      204.54     30.28 o 
   0  -6  10      235.16      219.03     47.21 o 
   1  -6  10      671.88      629.26     55.92 o 
   2  -6  10      758.63      715.61     93.47 o 
   3  -6  10      400.11      384.23     23.71 o 
   4  -6  10       38.32       36.61      6.11 o 
   5  -6  10       11.46       12.56      5.45 o 
   6  -6  10      184.82      186.20     20.44 o 
   7  -6  10       11.10       14.87      3.88 o 
   8  -6  10      246.15      223.25     25.56 o 
   9  -6  10       29.13       32.95      7.55 o 
 -10  -5  10       53.11       33.75      8.96 o 
  -9  -5  10       39.70       39.06      9.12 o 
  -8  -5  10       21.35       24.03      6.20 o 
  -7  -5  10      492.34      497.66     27.63 o 
  -6  -5  10       83.01       87.50     10.74 o 
  -5  -5  10      125.65      127.86     12.83 o 
  -4  -5  10       38.27       44.25     16.17 o 
  -3  -5  10       68.98       53.13     13.79 o 
  -2  -5  10      268.06      250.49     25.32 o 
  -1  -5  10     2857.51     2677.06    206.81 o 
   0  -5  10       37.27       30.09     13.28 o 
   1  -5  10      136.89      130.05     15.10 o 
   2  -5  10      106.73       99.98     17.44 o 
   3  -5  10      143.73      132.25     21.53 o 
   4  -5  10       87.28       75.33     12.69 o 
   5  -5  10      769.95      829.25     38.96 o 
   6  -5  10      106.47      112.37      5.42 o 
   7  -5  10      105.52       84.14      5.05 o 
   8  -5  10       42.19       35.44      5.38 o 
   9  -5  10       36.02       29.23      6.62 o 
 -10  -4  10       24.12       12.38      5.48 o 
  -9  -4  10        2.68        2.35      3.58 o 
  -8  -4  10       46.92       39.94      5.93 o 
  -7  -4  10      713.11      653.69     35.34 o 
  -6  -4  10      163.66      168.97     11.15 o 
  -5  -4  10       91.50       91.40     12.39 o 
  -4  -4  10      181.97      169.42     16.78 o 
  -3  -4  10       14.35       11.15      8.86 o 
  -2  -4  10      250.43      248.34     32.97 o 
  -1  -4  10      801.85      841.57     62.29 o 
   0  -4  10     2032.95     1926.69    251.44 o 
   1  -4  10      409.89      356.03     34.93 o 
   2  -4  10       53.61       71.68      8.17 o 
   3  -4  10        0.21       -1.51      2.61 o 
   4  -4  10      352.83      378.77     25.92 o 
   5  -4  10        0.02        0.43      1.05 o 
   6  -4  10     1093.35     1113.04     38.76 o 
   7  -4  10       91.59       79.42      8.52 o 
   8  -4  10      189.05      132.10     18.56 o 
   9  -4  10       56.69       53.59      7.95 o 
  10  -4  10        1.73        1.46      5.25 o 
 -10  -3  10       40.02       36.99      9.60 o 
  -9  -3  10       69.29       59.22     11.14 o 
  -8  -3  10       81.41       79.12     10.58 o 
  -7  -3  10      449.56      414.90     23.16 o 
  -6  -3  10      167.67      159.75     10.65 o 
  -5  -3  10       44.55       38.00      7.77 o 
  -4  -3  10     1769.56     1596.41     99.50 o 
  -3  -3  10       57.94       51.65      8.71 o 
  -2  -3  10        3.06        7.75      6.71 o 
  -1  -3  10     2653.53     3041.29    194.65 o 
   0  -3  10        5.14        9.01      9.55 o 
   1  -3  10      919.43      810.26     75.62 o 
   2  -3  10     1170.18     1015.14    177.38 o 
   3  -3  10     1382.58     1292.18    142.48 o 
   4  -3  10       51.49       43.09      8.29 o 
   5  -3  10       77.14       69.05      5.77 o 
   6  -3  10       34.99       36.85      3.42 o 
   7  -3  10      223.00      198.82     21.30 o 
   8  -3  10        0.17        0.92      1.11 o 
   9  -3  10       45.46       42.36      6.73 o 
  10  -3  10      107.87      112.12     30.45 o 
 -10  -2  10        1.08        1.69      3.59 o 
  -9  -2  10      301.57      264.96     24.30 o 
  -8  -2  10       56.12       44.70     10.52 o 
  -7  -2  10       72.73       54.43      8.63 o 
  -6  -2  10      227.58      200.18     12.66 o 
  -5  -2  10      367.37      345.02     19.10 o 
  -4  -2  10     1044.58     1001.80     70.44 o 
  -3  -2  10      234.14      231.90     26.01 o 
  -2  -2  10       49.38       57.88     10.18 o 
  -1  -2  10      552.34      646.67     47.86 o 
   0  -2  10     2293.62     2460.23    152.53 o 
   1  -2  10       62.68       65.51      9.93 o 
   2  -2  10      206.27      175.22     20.72 o 
   3  -2  10      172.83      166.83     14.22 o 
   4  -2  10      239.15      256.40     12.92 o 
   5  -2  10       16.12       14.81      2.96 o 
   6  -2  10      287.73      275.75     20.86 o 
   7  -2  10      312.36      275.18     32.56 o 
   8  -2  10        8.49        5.57      1.53 o 
   9  -2  10       34.69       37.26      5.90 o 
 -10  -1  10       85.92       82.37     11.23 o 
  -9  -1  10       18.75       21.33      6.54 o 
  -8  -1  10      401.10      372.30     30.33 o 
  -7  -1  10      108.63       88.58     10.58 o 
  -6  -1  10       36.94       27.84      7.50 o 
  -5  -1  10     1056.51      929.00     55.88 o 
  -4  -1  10      569.55      487.99     48.91 o 
  -3  -1  10      894.37      872.78     53.10 o 
  -2  -1  10       15.82       21.72     10.73 o 
  -1  -1  10       26.34       29.18      8.58 o 
   0  -1  10       54.49       86.01     19.38 o 
   1  -1  10      559.54      588.83     43.90 o 
   2  -1  10       11.06        9.74      2.59 o 
   3  -1  10      300.27      294.32     26.31 o 
   4  -1  10       12.86       11.51      2.92 o 
   5  -1  10        4.07        3.11      1.62 o 
   6  -1  10      205.59      165.41     15.20 o 
   7  -1  10      361.64      301.32     28.99 o 
   8  -1  10       18.75       18.07      4.42 o 
   9  -1  10       69.37       56.67     11.31 o 
 -10   0  10      134.52      133.10     17.53 o 
  -9   0  10      270.39      248.68     16.20 o 
  -8   0  10       97.02      101.32      9.58 o 
  -7   0  10       37.44       35.05      5.17 o 
  -6   0  10      176.08      151.63     10.26 o 
  -5   0  10        3.60        5.96      4.29 o 
  -4   0  10      162.81      151.95     18.90 o 
  -3   0  10     1167.39     1143.07     81.02 o 
  -2   0  10      305.55      300.23     32.03 o 
  -1   0  10       33.89       41.29     12.89 o 
   0   0  10       13.32       25.33      4.22 o 
   1   0  10      171.89      166.88      9.82 o 
   2   0  10       20.29       24.00      4.84 o 
   3   0  10      286.77      265.57     23.79 o 
   4   0  10      664.01      665.04     26.28 o 
   5   0  10        0.02       -0.64      1.33 o 
   6   0  10      150.71      139.69     11.82 o 
   7   0  10       40.51       26.58      3.45 o 
   8   0  10       24.48       22.42      3.76 o 
   9   0  10       25.54       17.49      2.87 o 
 -10   1  10       75.16       86.83      7.50 o 
  -9   1  10      148.21      176.48     12.12 o 
  -8   1  10      744.53      787.86     49.68 o 
  -7   1  10       48.72       47.73      8.83 o 
  -6   1  10      116.89      109.64     12.14 o 
  -5   1  10       35.12       28.56      3.78 o 
  -4   1  10       21.57       24.84      3.81 o 
  -3   1  10     1558.10     1651.60     96.38 o 
  -2   1  10       29.49       33.38      6.45 o 
  -1   1  10       29.47       33.58      6.47 o 
   0   1  10      127.99      156.85     10.90 o 
   1   1  10        6.47       13.68      2.60 o 
   2   1  10       21.55       17.33      4.03 o 
   3   1  10      452.81      395.25     33.69 o 
   4   1  10        3.90        5.41      1.77 o 
   5   1  10      234.91      222.55     15.26 o 
   6   1  10        3.24        3.29      1.98 o 
   7   1  10      201.16      176.17     18.12 o 
   8   1  10      112.54      108.99     10.38 o 
   9   1  10       86.35       65.09      5.45 o 
 -10   2  10        9.38       10.54      3.98 o 
  -9   2  10      234.63      213.60     14.01 o 
  -8   2  10       92.51      118.35      7.23 o 
  -7   2  10       47.33       52.88      4.90 o 
  -6   2  10       25.14       37.15      5.21 o 
  -5   2  10        6.19        9.30      2.16 o 
  -4   2  10      313.74      319.25     23.02 o 
  -3   2  10        2.02        1.20      2.37 o 
  -2   2  10      947.50      978.22     60.47 o 
  -1   2  10        0.78        2.40      1.90 o 
   0   2  10       46.12       49.10      5.44 o 
   1   2  10       27.03       26.23      4.60 o 
   2   2  10      541.49      540.48     54.61 o 
   3   2  10       29.85       21.63      3.62 o 
   4   2  10      573.81      480.32     23.93 o 
   5   2  10      132.45      104.12      5.04 o 
   6   2  10      206.68      183.87     14.14 o 
   7   2  10       74.31       66.30      5.05 o 
   8   2  10      293.04      231.89     29.43 o 
  -9   3  10      189.29      182.31      9.86 o 
  -8   3  10        1.51        3.32      2.93 o 
  -7   3  10       71.06       91.20      7.83 o 
  -6   3  10       92.02      103.97      8.44 o 
  -5   3  10      138.02      158.17     11.09 o 
  -4   3  10        3.12        5.05      2.75 o 
  -3   3  10       23.41       40.43      5.32 o 
  -2   3  10      105.93       94.25      6.23 o 
  -1   3  10      773.68      827.99     33.39 o 
   0   3  10      153.82      142.81      6.67 o 
   1   3  10      509.16      522.62     21.55 o 
   2   3  10       29.81       30.95      3.29 o 
   3   3  10      605.56      507.63     44.32 o 
   4   3  10       19.49       20.33      2.34 o 
   5   3  10      522.51      433.11     28.14 o 
   6   3  10       54.18       54.10      6.08 o 
   7   3  10       65.16       59.29      6.95 o 
  -9   4  10        8.95        3.53      5.25 o 
  -8   4  10       64.40       60.16      5.40 o 
  -7   4  10      141.30      164.98     10.04 o 
  -6   4  10      119.21      156.27     10.40 o 
  -5   4  10      533.14      531.54     27.26 o 
  -4   4  10       78.07       85.99      7.18 o 
  -3   4  10        7.15       10.35      2.48 o 
  -2   4  10      532.11      602.77     20.23 o 
  -1   4  10       35.69       27.13      4.17 o 
   0   4  10      697.77      642.39     58.21 o 
   1   4  10      100.01       89.46     14.79 o 
   2   4  10      944.31      934.26    133.55 o 
   3   4  10        6.78        8.07      1.81 o 
   4   4  10       99.66       96.79      8.84 o 
   5   4  10        0.82       -0.07      1.27 o 
   6   4  10       32.51       27.35      2.30 o 
   7   4  10       10.89        5.20      2.19 o 
  -8   5  10        0.46        2.46      1.91 o 
  -7   5  10      220.66      183.19     14.33 o 
  -6   5  10      213.02      216.98     12.42 o 
  -5   5  10      314.50      336.24     17.68 o 
  -4   5  10      220.25      244.13     10.78 o 
  -3   5  10       71.87       73.71      4.72 o 
  -2   5  10       39.07       60.47     16.74 o 
  -1   5  10      481.20      504.28     22.30 o 
   0   5  10        0.69        0.03      1.14 o 
   1   5  10      631.87      642.42     26.25 o 
   2   5  10        2.82        1.09      1.16 o 
   3   5  10        3.97        6.23      1.59 o 
   4   5  10        0.34        2.07      1.31 o 
   5   5  10      153.21      131.68      8.85 o 
  -7   6  10        6.20        5.04      2.45 o 
  -6   6  10      299.23      264.68     14.46 o 
  -5   6  10      130.27      130.02      7.02 o 
  -4   6  10       57.11       52.49      4.12 o 
  -3   6  10       21.27       21.17      6.06 o 
  -2   6  10       70.34       98.86     14.70 o 
  -1   6  10        1.26       -0.78      1.32 o 
   0   6  10       89.74       96.46      4.20 o 
   1   6  10       54.14       43.73      2.75 o 
   2   6  10      390.89      370.52     22.04 o 
   3   6  10       17.92       22.62      7.35 o 
   4   6  10       21.22       23.35      7.25 o 
  -5   7  10      227.50      214.10     12.56 o 
  -4   7  10       20.37       12.20     11.87 o 
  -3   7  10        9.89        5.49      1.95 o 
  -2   7  10       63.34       72.77      4.86 o 
  -1   7  10      121.78      131.34     17.03 o 
   0   7  10        3.73        2.33      2.82 o 
   1   7  10      105.97      101.91     15.37 o 
   2   7  10        9.74        7.49      3.45 o 
  -2 -12  11      297.81      318.03     18.00 o 
  -1 -12  11       51.49       60.18      9.63 o 
   0 -12  11        3.12        7.16      4.48 o 
   1 -12  11       28.74       26.64     18.05 o 
   2 -12  11        9.61        5.15      5.53 o 
   3 -12  11      120.62      123.22     24.37 o 
   4 -12  11       25.27       25.24     17.83 o 
  -4 -11  11      382.47      375.27     23.54 o 
  -3 -11  11       27.81       28.94      4.14 o 
  -2 -11  11      117.43      101.16     10.29 o 
  -1 -11  11      333.30      376.59     24.38 o 
   0 -11  11       24.75       16.65      6.37 o 
   1 -11  11      118.15      163.81     40.20 o 
   2 -11  11      103.19      148.47     92.79 o 
   3 -11  11       39.21       36.28     25.73 o 
   4 -11  11      112.02      159.74     94.86 o 
   5 -11  11        2.16        3.84      4.04 o 
  -6 -10  11      193.20      166.45     13.78 o 
  -5 -10  11       48.08       50.23      7.46 o 
  -4 -10  11      116.29       96.84      7.56 o 
  -3 -10  11      205.62      188.21     15.03 o 
  -2 -10  11       96.75       86.94     11.06 o 
  -1 -10  11      542.86      527.10     35.03 o 
   0 -10  11       55.46       83.73     16.50 o 
   1 -10  11       54.08       71.00     15.40 o 
   2 -10  11       88.36      121.50     16.30 o 
   3 -10  11        6.67        2.65      5.13 o 
   4 -10  11        2.97        2.49      4.69 o 
   5 -10  11      233.66      234.27     57.40 o 
   7 -10  11        3.26        7.93      8.56 o 
  -7  -9  11      195.15      188.85     25.90 o 
  -6  -9  11      309.84      303.73     25.05 o 
  -5  -9  11       81.08       80.06      7.02 o 
  -4  -9  11        6.87        4.09      3.14 o 
  -3  -9  11       13.33       11.51      4.21 o 
  -2  -9  11      269.14      202.68     14.74 o 
  -1  -9  11      207.85      280.98     36.90 o 
   0  -9  11       32.81       45.15      7.59 o 
   1  -9  11       45.86       51.97      7.93 o 
   2  -9  11       29.78       39.33     10.92 o 
   3  -9  11       15.69       14.28      5.20 o 
   4  -9  11        2.83        3.49      3.43 o 
   5  -9  11       15.68       13.47      4.87 o 
   6  -9  11      208.77      248.72     21.31 o 
   7  -9  11       19.49       19.97      5.67 o 
  -8  -8  11       34.04       30.83      7.39 o 
  -7  -8  11       26.23       25.76      4.16 o 
  -6  -8  11      270.65      228.87     20.36 o 
  -5  -8  11       73.25       69.82     10.23 o 
  -4  -8  11      161.55      152.30     16.19 o 
  -3  -8  11       39.90       53.62      6.60 o 
  -2  -8  11      121.21      147.61     20.75 o 
  -1  -8  11       30.25       20.67      6.23 o 
   0  -8  11       35.98       38.59      9.90 o 
   1  -8  11      121.75      135.15     20.49 o 
   2  -8  11      452.68      475.49     41.70 o 
   3  -8  11      485.48      525.85     44.67 o 
   4  -8  11        2.68        3.51      5.84 o 
   5  -8  11       17.48       18.78      7.42 o 
   6  -8  11        0.01        0.01      4.13 o 
   7  -8  11      162.45      182.58     48.55 o 
  -8  -7  11      109.30      103.09     12.57 o 
  -7  -7  11        9.22        6.62      3.10 o 
  -6  -7  11      130.79      133.72     12.78 o 
  -5  -7  11      140.67      157.23     16.61 o 
  -4  -7  11       50.63       54.09      7.23 o 
  -3  -7  11      285.63      299.79     48.77 o 
  -2  -7  11      234.11      247.95     30.64 o 
  -1  -7  11        0.54        1.48      4.94 o 
   0  -7  11      974.94      961.06     82.91 o 
   1  -7  11        0.23        7.52      7.51 o 
   2  -7  11      177.84      166.43     14.05 o 
   3  -7  11       76.49       76.74      9.27 o 
   4  -7  11      645.67      620.38     36.25 o 
   5  -7  11       97.85      129.86     18.15 o 
   6  -7  11        2.57        8.59      5.71 o 
   7  -7  11       94.70       94.54     17.33 o 
   8  -7  11      143.95      132.99     14.79 o 
  -9  -6  11        2.83        3.94      3.14 o 
  -8  -6  11       47.59       37.42      5.24 o 
  -7  -6  11        0.66        1.83      3.91 o 
  -6  -6  11       40.15       37.23      8.84 o 
  -5  -6  11      481.59      484.69     31.82 o 
  -4  -6  11      166.72      157.21     26.46 o 
  -3  -6  11      310.36      327.23     42.81 o 
  -2  -6  11       20.99       25.71     11.95 o 
  -1  -6  11       11.34        8.95      5.26 o 
   0  -6  11      187.89      190.65     30.79 o 
   1  -6  11     1107.15      927.76    121.42 o 
   2  -6  11        3.36        7.38      7.12 o 
   3  -6  11      606.03      545.14     48.16 o 
   4  -6  11       13.36        8.85      3.78 o 
   5  -6  11        2.25        4.72      3.48 o 
   6  -6  11       57.01       52.14      7.37 o 
   7  -6  11      137.66      141.95     10.02 o 
   8  -6  11      172.08      136.50     15.42 o 
   9  -6  11      179.65      176.92     15.58 o 
  -9  -5  11       46.19       52.91      8.39 o 
  -8  -5  11       10.87       11.70      3.76 o 
  -7  -5  11       87.24       87.77     11.53 o 
  -6  -5  11      195.98      180.28     18.85 o 
  -5  -5  11      148.93      146.64     17.24 o 
  -4  -5  11      406.40      324.01     40.28 o 
  -3  -5  11      665.92      624.52     43.52 o 
  -2  -5  11      226.56      266.32     34.94 o 
  -1  -5  11       31.02       31.37     10.65 o 
   0  -5  11      269.00      285.14     34.65 o 
   1  -5  11        1.49        2.39      3.42 o 
   2  -5  11       82.25       67.45     13.01 o 
   3  -5  11      115.59       88.41     14.11 o 
   4  -5  11      591.15      563.45     54.82 o 
   5  -5  11        0.44        0.88      4.50 o 
   6  -5  11      232.29      242.96      9.20 o 
   7  -5  11      187.23      161.60      7.79 o 
   8  -5  11       91.01       77.25     10.90 o 
   9  -5  11       11.10        3.78      3.65 o 
 -10  -4  11      122.67      123.21     18.97 o 
  -9  -4  11        4.60        3.54      3.77 o 
  -8  -4  11      330.81      287.88     22.67 o 
  -7  -4  11      211.03      182.20     20.47 o 
  -6  -4  11      167.98      151.32     15.17 o 
  -5  -4  11        1.12        2.15      3.88 o 
  -4  -4  11       63.67       55.66      8.03 o 
  -3  -4  11      461.75      453.47     30.18 o 
  -2  -4  11      504.48      499.03     50.29 o 
  -1  -4  11      383.21      444.55     31.35 o 
   0  -4  11      271.45      283.57     29.56 o 
   1  -4  11      833.48      959.80    155.81 o 
   2  -4  11        0.27        3.00      3.38 o 
   3  -4  11        3.81        1.05      2.92 o 
   4  -4  11       17.25       13.03      6.55 o 
   5  -4  11      855.19      905.97     33.90 o 
   6  -4  11        7.88       11.05      3.09 o 
   7  -4  11      278.98      247.00     19.17 o 
   8  -4  11        0.16        2.37      1.18 o 
   9  -4  11       18.59       11.64      4.44 o 
 -10  -3  11       73.55       70.31     13.26 o 
  -9  -3  11      141.97      130.75     13.16 o 
  -8  -3  11        9.57       15.03      4.61 o 
  -7  -3  11     1153.18     1073.03     74.06 o 
  -6  -3  11        1.63        2.32      4.38 o 
  -5  -3  11       68.92       70.56     11.74 o 
  -4  -3  11      412.05      364.95     31.94 o 
  -3  -3  11       40.86       36.88      8.17 o 
  -2  -3  11     1197.56     1234.16     97.27 o 
  -1  -3  11      221.24      204.67     33.42 o 
   0  -3  11      484.50      613.45     39.07 o 
   1  -3  11      139.56      171.76     24.91 o 
   2  -3  11      321.49      291.31     32.88 o 
   3  -3  11       12.78        9.10      3.49 o 
   4  -3  11      115.73      119.16      7.60 o 
   5  -3  11       48.38       49.01      5.28 o 
   6  -3  11       22.11       20.59      3.64 o 
   7  -3  11        2.42       -0.79      1.74 o 
   8  -3  11       52.08       35.65      3.62 o 
   9  -3  11       31.87       23.88      6.08 o 
 -10  -2  11       48.83       45.71      8.22 o 
  -9  -2  11       77.22       78.94     14.62 o 
  -8  -2  11      388.54      336.42     21.48 o 
  -7  -2  11      163.36      177.42     12.44 o 
  -6  -2  11       57.05       55.47      6.80 o 
  -5  -2  11      261.36      256.76     15.15 o 
  -4  -2  11      297.72      300.83     24.65 o 
  -3  -2  11      182.89      173.76     20.30 o 
  -2  -2  11      146.34      143.11     15.01 o 
  -1  -2  11     1812.17     2122.00    198.35 o 
   0  -2  11       64.45       51.96     17.18 o 
   1  -2  11        2.39        3.83      4.47 o 
   2  -2  11       14.50       12.55      7.16 o 
   3  -2  11        3.53        4.15      2.68 o 
   4  -2  11       23.82       23.51      4.28 o 
   5  -2  11        5.36        4.93      2.58 o 
   6  -2  11       26.83       19.16      3.56 o 
   7  -2  11      471.46      399.59     37.60 o 
   8  -2  11       92.58       59.93     10.82 o 
   9  -2  11        2.64        2.24      3.06 o 
 -10  -1  11        9.21        7.95      6.67 o 
  -9  -1  11        5.64       10.97      5.72 o 
  -8  -1  11      318.83      276.49     26.45 o 
  -7  -1  11      426.75      394.26     31.54 o 
  -6  -1  11      118.71      109.91     13.99 o 
  -5  -1  11      214.54      182.92     16.65 o 
  -4  -1  11       79.64       87.96      8.47 o 
  -3  -1  11        8.63       13.07      4.43 o 
  -2  -1  11       19.01       42.87     10.70 o 
  -1  -1  11       44.14       47.30     15.31 o 
   0  -1  11       94.27      128.63     17.35 o 
   1  -1  11       19.23       15.09      3.11 o 
   2  -1  11      133.97      146.48     11.56 o 
   3  -1  11       20.00       35.85      9.66 o 
   4  -1  11      194.10      201.39     15.47 o 
   5  -1  11       66.32       62.23      5.66 o 
   6  -1  11       41.12       32.75      3.61 o 
   7  -1  11      100.39       74.50     11.94 o 
   8  -1  11      184.15      178.83     17.71 o 
   9  -1  11       36.09       34.15      5.74 o 
 -10   0  11       56.18       51.31     12.09 o 
  -9   0  11       33.86       35.73     10.29 o 
  -8   0  11       53.12       44.42      9.17 o 
  -7   0  11       36.02       28.48      8.28 o 
  -6   0  11      360.22      357.33     24.15 o 
  -5   0  11       32.76       40.59      8.01 o 
  -4   0  11       29.33       34.56      8.64 o 
  -3   0  11       94.38      121.87     16.70 o 
  -2   0  11        1.85        3.89      3.31 o 
  -1   0  11      113.88      109.76      7.54 o 
   0   0  11       15.70       14.15      5.25 o 
   1   0  11      206.98      247.59     11.33 o 
   2   0  11       13.59       11.15      4.08 o 
   3   0  11      454.28      440.95     35.08 o 
   4   0  11        1.71       -0.66      1.98 o 
   5   0  11      474.64      439.73     22.74 o 
   6   0  11       53.33       40.39      4.62 o 
   7   0  11       12.87        8.68      5.23 o 
   8   0  11       33.27       24.54      4.87 o 
  -9   1  11      227.69      254.34     23.06 o 
  -8   1  11      110.68      112.86      7.68 o 
  -7   1  11       16.41       16.20      2.93 o 
  -6   1  11       89.64       97.18      6.79 o 
  -5   1  11       14.42       14.76      2.76 o 
  -4   1  11       30.53       41.62      6.84 o 
  -3   1  11       65.48       86.61      7.28 o 
  -2   1  11      443.81      543.67     25.83 o 
  -1   1  11       22.66       33.39      4.77 o 
   0   1  11      392.73      446.19     23.81 o 
   1   1  11       75.38       77.54      8.23 o 
   2   1  11      345.84      407.66     22.89 o 
   3   1  11       25.55       32.33      4.50 o 
   4   1  11      410.31      384.79     21.14 o 
   5   1  11       10.28       15.40      3.29 o 
   6   1  11      407.13      338.63     25.54 o 
   7   1  11       14.63        8.80      2.01 o 
   8   1  11       51.81       39.25      2.36 o 
  -9   2  11       25.85       39.95      7.84 o 
  -8   2  11       12.91       17.78      4.73 o 
  -7   2  11       47.13       42.33      4.87 o 
  -6   2  11        2.69        5.93      2.45 o 
  -5   2  11      282.92      309.46     17.48 o 
  -4   2  11       56.97       57.26      7.40 o 
  -3   2  11      172.51      186.48     14.25 o 
  -2   2  11      165.39      195.18     10.10 o 
  -1   2  11      333.15      467.29     24.31 o 
   0   2  11       82.55       94.96      6.01 o 
   1   2  11       62.53       85.83      7.09 o 
   2   2  11       33.77       30.54      4.38 o 
   3   2  11     1436.51     1383.67    114.81 o 
   4   2  11       16.12       13.36      2.96 o 
   5   2  11      468.51      419.78     19.96 o 
   6   2  11        2.82        1.19      1.80 o 
   7   2  11        7.92        7.25      2.35 o 
  -9   3  11      239.24      231.90     12.75 o 
  -8   3  11       14.93        9.51      3.14 o 
  -7   3  11       62.95       75.03      7.92 o 
  -6   3  11       14.48       11.70      4.00 o 
  -5   3  11      469.46      493.76     29.93 o 
  -4   3  11      284.39      300.46     15.76 o 
  -3   3  11      182.44      196.64     13.19 o 
  -2   3  11      372.70      421.98     18.33 o 
  -1   3  11       69.42       96.90      8.77 o 
   0   3  11      302.77      364.98     16.35 o 
   1   3  11       75.35       93.08      5.78 o 
   2   3  11      700.98      742.85     58.49 o 
   3   3  11        2.21        2.90      1.57 o 
   4   3  11       15.81       15.55      1.93 o 
   5   3  11        0.06        3.91      2.14 o 
   6   3  11      307.18      286.98     13.68 o 
  -8   4  11      212.52      217.18     14.47 o 
  -7   4  11       15.54       18.31      3.60 o 
  -6   4  11       23.02       26.63      5.07 o 
  -5   4  11      462.39      426.31     23.13 o 
  -4   4  11      234.12      220.01     13.70 o 
  -3   4  11       65.06       60.80      5.41 o 
  -2   4  11       79.37       81.16      7.18 o 
  -1   4  11      386.55      411.62     18.06 o 
   0   4  11       10.62        7.97      2.40 o 
   1   4  11      115.02      126.56     16.08 o 
   2   4  11       38.80       50.24     13.09 o 
   3   4  11      277.91      324.10     49.79 o 
   4   4  11        0.24        1.39      1.60 o 
   5   4  11       10.53       12.82      2.52 o 
  -7   5  11      197.58      185.26     11.35 o 
  -6   5  11       73.29       63.48      5.10 o 
  -5   5  11       39.66       33.12      5.22 o 
  -4   5  11      514.85      502.82     20.54 o 
  -3   5  11        0.60       -1.65      1.81 o 
  -2   5  11        1.25        0.00      1.81 o 
  -1   5  11       23.88       22.55      4.20 o 
   0   5  11      172.29      183.95      7.37 o 
   1   5  11        0.21       -0.17      1.33 o 
   2   5  11      127.59      113.51      6.28 o 
   3   5  11        9.57        9.08      1.91 o 
   4   5  11       81.37       77.88     11.53 o 
  -5   6  11       14.43       16.65      2.78 o 
  -4   6  11       25.59       22.33      3.15 o 
  -3   6  11      114.31      126.57     14.11 o 
  -2   6  11       48.60       46.34      3.77 o 
  -1   6  11       44.80       39.88      3.56 o 
   0   6  11        9.09        6.73      1.68 o 
   1   6  11      260.86      227.75     24.37 o 
   2   6  11        6.08        8.46      3.60 o 
   3   6  11        4.01        9.58      5.93 o 
  -2   7  11       78.81       77.98     13.86 o 
  -1   7  11       47.44       35.66     10.22 o 
  -1 -12  12        0.24        1.24      3.19 o 
   0 -12  12       13.41       17.15      6.12 o 
   1 -12  12        0.56        3.71      3.19 o 
   2 -12  12       45.74       49.10     30.21 o 
  -4 -11  12       74.28       82.54     10.36 o 
  -3 -11  12       62.84       64.74      8.95 o 
  -2 -11  12      111.12      102.18     11.57 o 
  -1 -11  12       35.21       31.91      7.77 o 
   0 -11  12       50.27       27.27     21.70 o 
   1 -11  12       20.48       17.52     18.95 o 
   2 -11  12        0.28        6.10      8.04 o 
   3 -11  12       59.14       58.57     37.43 o 
   4 -11  12       18.27       15.90     10.36 o 
  -5 -10  12       67.70       57.49      6.10 o 
  -4 -10  12      251.53      208.76     19.09 o 
  -3 -10  12       69.60       68.08      7.28 o 
  -2 -10  12       57.63       58.30      7.95 o 
  -1 -10  12        2.04        4.28      3.96 o 
   0 -10  12        9.11        8.13      7.98 o 
   1 -10  12       19.01       14.44     11.75 o 
   2 -10  12       18.07       25.25     19.51 o 
   3 -10  12        9.74       11.43      8.91 o 
   4 -10  12      202.93      255.59     32.18 o 
   5 -10  12        0.06        3.16      8.85 o 
   6 -10  12        2.97        6.13      4.86 o 
  -6  -9  12       36.84       37.87      5.33 o 
  -5  -9  12       16.60       16.72      6.33 o 
  -4  -9  12        0.98        1.84      3.84 o 
  -3  -9  12       46.26       44.66      5.92 o 
  -2  -9  12      234.42      216.34     16.42 o 
  -1  -9  12       69.23       94.12     13.63 o 
   0  -9  12       17.16       26.23      7.55 o 
   1  -9  12       47.41       83.88     11.54 o 
   2  -9  12       20.48       28.57      7.29 o 
   3  -9  12      103.76      102.47     12.25 o 
   4  -9  12        1.43        2.70      3.56 o 
   5  -9  12      648.49      787.67     66.37 o 
   6  -9  12       18.97       21.60     14.16 o 
  -7  -8  12       91.16       89.28     12.53 o 
  -6  -8  12        9.58       10.39      4.77 o 
  -5  -8  12       56.24       53.74     10.29 o 
  -4  -8  12        8.59        8.20      3.84 o 
  -3  -8  12        1.13        3.03      3.65 o 
  -2  -8  12      151.91      183.45     26.74 o 
  -1  -8  12       87.94      104.44     21.11 o 
   0  -8  12       64.43       86.08     15.31 o 
   1  -8  12      137.69      182.18     22.49 o 
   2  -8  12      388.35      399.26     33.85 o 
   3  -8  12        7.80        5.84      6.12 o 
   4  -8  12       40.68       39.30     11.90 o 
   5  -8  12       48.31       52.94     13.61 o 
   6  -8  12      107.94      156.69     30.38 o 
  -8  -7  12       29.01       23.89      7.57 o 
  -7  -7  12        2.21        6.98      5.36 o 
  -6  -7  12       31.06       34.01      8.71 o 
  -5  -7  12        1.79        4.97      4.42 o 
  -4  -7  12      444.97      446.52     27.46 o 
  -3  -7  12      542.29      499.47     73.77 o 
  -2  -7  12       45.28       35.72     13.70 o 
  -1  -7  12       66.22       67.56     18.10 o 
   0  -7  12       38.49       33.93     10.78 o 
   1  -7  12      463.90      492.02     66.57 o 
   2  -7  12       83.53       91.38     10.06 o 
   3  -7  12      318.69      350.09     22.48 o 
   4  -7  12        0.17        2.43      3.33 o 
   5  -7  12        1.59        4.07      4.91 o 
   6  -7  12        8.20        8.77      4.39 o 
   7  -7  12      133.87      138.87      6.24 o 
   8  -7  12        2.37        2.56      3.84 o 
  -8  -6  12        2.39        1.81      4.03 o 
  -7  -6  12      150.62      127.52     13.54 o 
  -6  -6  12      141.69      122.36     15.91 o 
  -5  -6  12      201.68      194.58     21.01 o 
  -4  -6  12      133.02      134.71     13.06 o 
  -3  -6  12      302.73      349.20     32.71 o 
  -2  -6  12       42.95       40.24     10.94 o 
  -1  -6  12       55.71       65.40     12.67 o 
   0  -6  12      627.26      655.36     50.32 o 
   1  -6  12       51.86       53.07     12.31 o 
   2  -6  12      226.39      211.54     39.26 o 
   3  -6  12        4.87        7.97      6.16 o 
   4  -6  12        8.02       13.19      6.78 o 
   5  -6  12       42.81       43.83     11.90 o 
   6  -6  12       28.42       30.54      6.50 o 
   7  -6  12       14.04       15.12      3.14 o 
   8  -6  12      452.68      461.15     54.19 o 
  -9  -5  12       33.82       27.10      8.96 o 
  -8  -5  12       15.44       18.95      6.46 o 
  -7  -5  12       14.40        8.18      6.23 o 
  -6  -5  12      568.13      497.54     38.25 o 
  -5  -5  12      223.39      232.08     21.33 o 
  -4  -5  12      221.90      199.24     16.24 o 
  -3  -5  12      100.58      105.23     20.30 o 
  -2  -5  12       32.93       32.99     13.42 o 
  -1  -5  12       30.35       27.91     13.42 o 
   0  -5  12       82.07       91.34     16.81 o 
   1  -5  12      515.67      521.39     74.79 o 
   2  -5  12       36.20       28.89      6.13 o 
   3  -5  12      998.71      955.57    149.12 o 
   4  -5  12      217.74      198.05     22.97 o 
   5  -5  12       50.38       53.17     12.55 o 
   6  -5  12        0.00        1.31      2.47 o 
   7  -5  12        4.82        3.06      2.24 o 
   8  -5  12       64.65       75.54     19.51 o 
  -9  -4  12      137.30      127.07     17.58 o 
  -8  -4  12       44.25       34.19      9.61 o 
  -7  -4  12      296.48      247.45     25.19 o 
  -6  -4  12      113.93      105.76     15.68 o 
  -5  -4  12       22.62       14.07      7.38 o 
  -4  -4  12        0.85        4.22      4.11 o 
  -3  -4  12      372.14      423.73     26.93 o 
  -2  -4  12      575.46      659.87     49.95 o 
  -1  -4  12      114.55      127.72     26.08 o 
   0  -4  12      687.06      705.12     65.83 o 
   1  -4  12       47.04       40.81     13.43 o 
   2  -4  12      112.67      107.28     10.44 o 
   3  -4  12       19.10       16.37      4.81 o 
   4  -4  12      195.03      216.66     22.88 o 
   5  -4  12        2.70        3.16      2.99 o 
   6  -4  12       21.65       22.17      4.12 o 
   7  -4  12        0.07       -1.27      1.77 o 
   8  -4  12       37.97       27.29      2.77 o 
  -9  -3  12        0.81        4.25      4.63 o 
  -8  -3  12       70.02       76.03     13.49 o 
  -7  -3  12      208.06      190.34     19.15 o 
  -6  -3  12      371.65      356.32     31.13 o 
  -5  -3  12      168.14      129.06     15.21 o 
  -4  -3  12        2.00        3.58      5.13 o 
  -3  -3  12      195.14      233.55     18.74 o 
  -2  -3  12      191.70      234.05     20.39 o 
  -1  -3  12      577.10      745.50     54.08 o 
   0  -3  12       98.38      150.55     26.63 o 
   1  -3  12       54.79       65.11     16.84 o 
   2  -3  12        0.15        5.38      6.58 o 
   3  -3  12       25.39       24.65      5.13 o 
   4  -3  12        0.12        1.07      2.44 o 
   5  -3  12      224.11      272.06     14.84 o 
   6  -3  12       19.48       12.74      3.63 o 
   7  -3  12       32.55       44.88     21.48 o 
   8  -3  12        5.50        2.92      1.61 o 
  -9  -2  12      173.48      144.16     12.76 o 
  -8  -2  12      188.08      187.48     13.91 o 
  -7  -2  12       73.96       83.44      9.61 o 
  -6  -2  12       33.11       29.34      5.44 o 
  -5  -2  12      238.23      210.96     19.78 o 
  -4  -2  12      462.91      456.86     39.51 o 
  -3  -2  12        5.86        9.85      8.46 o 
  -2  -2  12       22.21       32.27     13.43 o 
  -1  -2  12       47.04       76.62     11.52 o 
   0  -2  12        5.50        6.32      5.00 o 
   1  -2  12       95.09      132.07     18.06 o 
   2  -2  12        1.81       19.16     13.84 o 
   3  -2  12        3.95        7.21      2.88 o 
   4  -2  12      358.69      365.37     30.90 o 
   5  -2  12       10.15        7.19      3.43 o 
   6  -2  12      465.76      460.54     22.13 o 
   7  -2  12        9.62        8.71      2.68 o 
   8  -2  12        2.88        1.91      1.38 o 
  -9  -1  12        0.50       -0.67      2.91 o 
  -8  -1  12      383.90      356.78     21.73 o 
  -7  -1  12      195.75      191.82     22.09 o 
  -6  -1  12        1.66        1.33      3.88 o 
  -5  -1  12       39.10       27.38      5.43 o 
  -4  -1  12      123.36      115.49     11.19 o 
  -3  -1  12      174.65      193.96     42.49 o 
  -2  -1  12        1.11       10.86      8.88 o 
  -1  -1  12      850.12     1166.02     87.34 o 
   0  -1  12       16.07       21.34      4.29 o 
   1  -1  12      221.53      246.64     14.52 o 
   2  -1  12       86.75      124.25      8.98 o 
   3  -1  12      177.79      180.32     10.69 o 
   4  -1  12        3.00        4.31      3.14 o 
   5  -1  12      121.29      131.64      9.90 o 
   6  -1  12       26.55       31.39      3.85 o 
   7  -1  12      521.07      441.79     57.50 o 
   8  -1  12        0.31        1.45      2.00 o 
  -9   0  12       28.11       25.04      8.82 o 
  -8   0  12        4.71        4.64      5.51 o 
  -7   0  12       54.76       61.80     11.97 o 
  -6   0  12       22.86       34.68      8.34 o 
  -5   0  12       62.69       74.73     12.41 o 
  -4   0  12      370.12      330.88     28.85 o 
  -3   0  12        4.68        3.09      3.18 o 
  -2   0  12       27.38       25.50      5.23 o 
  -1   0  12       86.63       88.98      9.15 o 
   0   0  12      682.54      868.46     37.32 o 
   1   0  12       40.63       42.70      7.08 o 
   2   0  12      393.67      475.35     20.52 o 
   3   0  12        7.55        9.27      3.62 o 
   4   0  12      290.70      288.27     17.77 o 
   5   0  12        4.40        1.02      1.78 o 
   6   0  12      203.30      189.07     26.88 o 
   7   0  12       17.71       17.51      2.06 o 
  -9   1  12       37.75       30.07      6.58 o 
  -8   1  12      176.70      188.06     20.96 o 
  -7   1  12       66.03       70.36      7.04 o 
  -6   1  12       13.70       14.01      3.02 o 
  -5   1  12       23.77       28.05      4.56 o 
  -4   1  12      278.79      315.97     27.19 o 
  -3   1  12      571.75      672.21     38.64 o 
  -2   1  12      182.50      189.61     10.86 o 
  -1   1  12      262.52      293.80     17.06 o 
   0   1  12        1.97        1.63      2.34 o 
   1   1  12      246.92      308.18     19.07 o 
   2   1  12      140.29      148.78     13.04 o 
   3   1  12      438.56      470.97     35.05 o 
   4   1  12        6.22        5.38      2.87 o 
   5   1  12       96.72       74.65      6.86 o 
   6   1  12        0.74       -0.32      1.92 o 
   7   1  12      133.79      103.32     13.39 o 
  -8   2  12       20.57       12.04      4.88 o 
  -7   2  12       91.41       95.50     10.85 o 
  -6   2  12       14.78       20.52      4.99 o 
  -5   2  12       47.60       58.48      8.13 o 
  -4   2  12      208.47      262.16     18.26 o 
  -3   2  12      424.62      497.89     23.92 o 
  -2   2  12      155.45      189.23     12.34 o 
  -1   2  12      197.31      210.14     13.32 o 
   0   2  12      468.19      582.84     26.00 o 
   1   2  12       40.58       53.33      7.26 o 
   2   2  12      156.27      170.34     12.67 o 
   3   2  12       36.03       37.70      4.03 o 
   4   2  12      177.74      143.82     12.36 o 
   5   2  12        1.54        1.55      2.09 o 
   6   2  12       32.05       28.55      3.05 o 
  -7   3  12        2.26        4.23      2.54 o 
  -6   3  12      136.03      135.16     10.60 o 
  -5   3  12       58.00       70.36      8.50 o 
  -4   3  12      102.05      115.33     11.13 o 
  -3   3  12      860.27     1015.08     43.68 o 
  -2   3  12       26.44       33.21      5.41 o 
  -1   3  12       47.65       42.32      6.56 o 
   0   3  12       48.55       56.49      5.59 o 
   1   3  12        1.58        4.86      2.85 o 
   2   3  12        0.27        2.27      2.33 o 
   3   3  12      511.55      487.68     39.82 o 
   4   3  12        0.34       -0.35      1.28 o 
   5   3  12       69.91       65.47      8.43 o 
  -7   4  12       53.55       61.90      7.92 o 
  -6   4  12      100.71       94.25      7.68 o 
  -5   4  12       49.80       50.31      6.23 o 
  -4   4  12       49.32       47.73      5.13 o 
  -3   4  12        8.17       11.28      3.32 o 
  -2   4  12      214.12      262.63     15.07 o 
  -1   4  12       59.02       51.80      6.12 o 
   0   4  12       59.38       71.94      5.69 o 
   1   4  12       11.44       12.67      4.81 o 
   2   4  12      168.69      167.35     22.01 o 
   3   4  12       10.40       13.17      5.20 o 
   4   4  12       62.36       69.18      5.41 o 
  -5   5  12       67.86       62.25      5.80 o 
  -4   5  12       24.45       21.33      3.69 o 
  -3   5  12       42.91       58.04      5.33 o 
  -2   5  12        1.14        1.65      1.89 o 
  -1   5  12       67.37       84.13      8.34 o 
   0   5  12      104.67      114.63      6.34 o 
   1   5  12      134.72      143.09      8.35 o 
   2   5  12       27.62       38.27      3.21 o 
  -2   6  12       88.51      107.73      8.83 o 
  -1   6  12       17.73       12.75      2.53 o 
  -2 -11  13       37.83       26.22      7.21 o 
  -1 -11  13       48.25       46.24      9.76 o 
   0 -11  13       92.91       61.72     40.89 o 
   1 -11  13        3.99        2.31      4.90 o 
   2 -11  13       10.26       15.88     10.14 o 
   3 -11  13       11.71       20.63     15.52 o 
  -4 -10  13       70.91       59.59     10.14 o 
  -3 -10  13       25.07       25.48      5.51 o 
  -2 -10  13        2.74        5.41      5.29 o 
  -1 -10  13        1.86        7.48      4.97 o 
   0 -10  13       22.36       13.57     17.29 o 
   1 -10  13      133.48      166.60     28.82 o 
   2 -10  13        8.05        6.81      7.42 o 
   3 -10  13       50.25       50.11     13.32 o 
   4 -10  13       12.97       21.52      7.20 o 
   5 -10  13        2.56        5.65      4.92 o 
  -5  -9  13        5.19        4.89      5.03 o 
  -4  -9  13        4.22       -0.82      3.86 o 
  -3  -9  13      268.24      273.84     19.66 o 
  -2  -9  13      186.69      179.65     13.59 o 
  -1  -9  13       11.49       19.10      8.61 o 
   0  -9  13       36.33       46.56     10.68 o 
   1  -9  13        0.17       -6.13      7.96 o 
   2  -9  13      294.19      356.67     40.51 o 
   3  -9  13       90.07      111.95     21.40 o 
   4  -9  13      198.94      223.31     27.32 o 
   5  -9  13       21.44       37.89     33.18 o 
  -6  -8  13      217.87      189.08     19.67 o 
  -5  -8  13       66.22       77.53     10.92 o 
  -4  -8  13        1.68        2.40      3.33 o 
  -3  -8  13       10.26       15.09      5.92 o 
  -2  -8  13      341.59      461.02    106.04 o 
  -1  -8  13      235.62      295.56     39.52 o 
   0  -8  13       95.31       97.22     21.97 o 
   1  -8  13      210.65      214.74     30.08 o 
   2  -8  13        1.49        9.49     11.46 o 
   3  -8  13       16.38        7.82      7.57 o 
   4  -8  13       35.21       38.31     11.37 o 
   5  -8  13      190.89      194.43     17.02 o 
   6  -8  13       26.22       32.20      8.32 o 
  -7  -7  13        4.93        8.70      5.99 o 
  -6  -7  13        2.95        5.16      5.44 o 
  -5  -7  13      319.64      301.97     21.32 o 
  -4  -7  13      350.68      340.76     21.74 o 
  -3  -7  13       90.54       90.33     13.89 o 
  -2  -7  13      236.92      294.88     30.42 o 
  -1  -7  13       37.29       44.60     16.95 o 
   0  -7  13       13.71        6.05      8.56 o 
   1  -7  13       94.57      111.45     21.58 o 
   2  -7  13       77.49       71.86     15.95 o 
   3  -7  13        6.24       18.90      5.93 o 
   4  -7  13      346.96      343.80     35.68 o 
   5  -7  13       27.45       26.58      6.61 o 
   6  -7  13       18.51       29.76      7.31 o 
   7  -7  13       34.72       37.81      4.63 o 
  -7  -6  13       75.50       76.67     13.45 o 
  -6  -6  13       42.37       30.67      9.36 o 
  -5  -6  13       85.44       69.73      8.53 o 
  -4  -6  13       91.16       84.69     18.44 o 
  -3  -6  13       99.94      115.57     27.75 o 
  -2  -6  13       82.67       87.60     21.42 o 
  -1  -6  13       39.18       89.65     30.89 o 
   0  -6  13       50.60       51.36     17.10 o 
   1  -6  13       39.11       40.48     14.13 o 
   2  -6  13       51.68       60.69     14.68 o 
   3  -6  13      162.08      157.76     21.95 o 
   4  -6  13        0.65        3.02      5.53 o 
   5  -6  13      156.46      168.33     20.58 o 
   6  -6  13       55.61       53.45      4.73 o 
   7  -6  13       65.61       62.77      6.30 o 
  -8  -5  13       10.50       11.80      6.98 o 
  -7  -5  13       84.21       88.51     14.26 o 
  -6  -5  13       44.25       43.55     11.05 o 
  -5  -5  13      515.06      513.32     33.56 o 
  -4  -5  13      117.78      100.08     11.50 o 
  -3  -5  13        2.59        0.38      3.55 o 
  -2  -5  13        2.59        3.01      5.53 o 
  -1  -5  13       35.33       39.25     10.90 o 
   0  -5  13      900.71     1123.50     74.46 o 
   1  -5  13      208.55      214.42     20.35 o 
   2  -5  13      250.93      235.42     45.02 o 
   3  -5  13        0.16       -0.04      4.43 o 
   4  -5  13        3.16        7.26      5.93 o 
   5  -5  13       10.92        8.70      2.82 o 
   6  -5  13       42.05       63.32      8.02 o 
   7  -5  13        2.70        0.61      1.83 o 
  -8  -4  13      127.31       98.88     15.62 o 
  -7  -4  13      122.00      121.93     15.04 o 
  -6  -4  13      104.55       93.40     16.04 o 
  -5  -4  13       26.49       35.84      9.79 o 
  -4  -4  13      276.93      325.52     25.26 o 
  -3  -4  13      534.99      549.46     40.13 o 
  -2  -4  13        5.84        5.50      6.08 o 
  -1  -4  13      105.05      119.23     18.64 o 
   0  -4  13        2.11       11.63     10.84 o 
   1  -4  13      125.03      158.79     17.06 o 
   2  -4  13      158.02      177.44     26.05 o 
   3  -4  13        4.75       12.17      4.61 o 
   4  -4  13        0.99        3.87      2.37 o 
   5  -4  13       20.94       15.98      4.80 o 
   6  -4  13       34.78       41.97      3.89 o 
   7  -4  13       67.79       56.38      6.13 o 
  -8  -3  13        1.09        1.73      4.09 o 
  -7  -3  13      423.25      370.09     35.49 o 
  -6  -3  13      536.68      522.30     41.01 o 
  -5  -3  13        0.89        3.67      6.17 o 
  -4  -3  13       18.12       23.29     10.92 o 
  -3  -3  13       90.87      137.64     24.08 o 
  -2  -3  13        2.86        3.33      5.47 o 
  -1  -3  13       31.59       36.07     11.51 o 
   0  -3  13      345.14      471.63     42.65 o 
   1  -3  13       12.70       20.40      9.61 o 
   2  -3  13       16.36       21.10      5.94 o 
   3  -3  13       93.62      118.09      7.63 o 
   4  -3  13       24.06       26.40      6.11 o 
   5  -3  13       10.99        7.46      3.90 o 
   6  -3  13      162.41      159.82     10.36 o 
   7  -3  13       10.42       15.42      3.64 o 
  -8  -2  13       25.74       23.92      9.21 o 
  -7  -2  13       36.00       32.40      6.83 o 
  -6  -2  13       15.34       16.57      4.90 o 
  -5  -2  13        1.47        0.33      4.29 o 
  -4  -2  13      156.33      202.85     26.62 o 
  -3  -2  13       60.60       83.62     15.37 o 
  -2  -2  13       13.94       29.92     11.29 o 
  -1  -2  13       10.37       12.81     11.42 o 
   0  -2  13       45.12       52.07     18.48 o 
   1  -2  13      339.16      443.86     46.01 o 
   2  -2  13       20.89       13.51      4.11 o 
   3  -2  13      504.00      622.78     26.54 o 
   4  -2  13        0.42        4.81      3.70 o 
   5  -2  13       66.59       63.45      7.60 o 
   6  -2  13        0.25       -0.25      1.49 o 
   7  -2  13      150.24      168.48     33.71 o 
  -8  -1  13       22.05       13.63      4.92 o 
  -7  -1  13      243.38      247.55     17.43 o 
  -6  -1  13        0.68        0.72      2.63 o 
  -5  -1  13       15.82       17.10      5.32 o 
  -4  -1  13      114.05      144.61     15.06 o 
  -3  -1  13      153.49      190.83     16.16 o 
  -2  -1  13      208.39      287.37     21.84 o 
  -1  -1  13      282.30      358.25     25.81 o 
   0  -1  13      468.30      563.17     28.65 o 
   1  -1  13        3.29        1.70      3.83 o 
   2  -1  13      114.70      140.60     10.48 o 
   3  -1  13       67.87       66.39      7.93 o 
   4  -1  13      567.38      660.94     33.96 o 
   5  -1  13        2.03       -0.26      2.24 o 
   6  -1  13       38.23       28.93      3.29 o 
   7  -1  13       20.39       18.34      2.22 o 
  -8   0  13       30.68       41.33      6.17 o 
  -7   0  13       19.53       10.95      5.65 o 
  -6   0  13      102.36      125.25     17.71 o 
  -5   0  13       91.27       64.07     16.28 o 
  -4   0  13       84.55       95.96      9.12 o 
  -3   0  13      165.60      211.40     14.13 o 
  -2   0  13      133.41      185.32     13.09 o 
  -1   0  13      199.64      275.91     23.12 o 
   0   0  13      329.36      427.93     23.77 o 
   1   0  13      451.22      581.00     48.42 o 
   2   0  13       63.24       72.11      9.24 o 
   3   0  13       58.93       60.50      6.04 o 
   4   0  13       32.10       31.21      4.15 o 
   5   0  13      109.45      103.66      6.52 o 
   6   0  13       16.61       14.42      2.93 o 
  -8   1  13       92.36      102.02     16.97 o 
  -7   1  13      117.00      135.98     10.69 o 
  -6   1  13        5.66        9.23      3.46 o 
  -5   1  13       92.99       94.20      8.42 o 
  -4   1  13       17.04       19.04      4.34 o 
  -3   1  13      154.98      181.92     10.82 o 
  -2   1  13      655.70      881.27     42.46 o 
  -1   1  13       25.98       41.66      6.99 o 
   0   1  13       31.03       42.90      5.78 o 
   1   1  13       62.43       91.89      7.64 o 
   2   1  13       24.21       29.64      5.61 o 
   3   1  13        9.05        4.36      2.39 o 
   4   1  13      345.54      321.12     35.24 o 
   5   1  13        4.06        7.73      3.16 o 
   6   1  13       35.35       15.71      7.24 o 
  -7   2  13       60.72       76.22      9.36 o 
  -6   2  13      205.22      216.05     22.10 o 
  -5   2  13       58.11       61.91      9.12 o 
  -4   2  13       10.45       14.43      4.41 o 
  -3   2  13      116.83      110.80      8.07 o 
  -2   2  13       19.27       26.68      5.07 o 
  -1   2  13      243.50      289.56     16.16 o 
   0   2  13       45.58       55.47      6.66 o 
   1   2  13       43.55       46.60      5.89 o 
   2   2  13        0.08        1.64      2.35 o 
   3   2  13       33.06       33.65      3.28 o 
   4   2  13        6.02        7.81      3.17 o 
   5   2  13      211.34      204.11     20.28 o 
  -6   3  13       60.18       80.67      8.77 o 
  -5   3  13      138.48      169.61     11.52 o 
  -4   3  13       78.54       83.91     12.61 o 
  -3   3  13       23.08       21.53      5.91 o 
  -2   3  13      151.13      135.47     11.95 o 
  -1   3  13        5.54        6.38      2.59 o 
   0   3  13       31.52       38.22      4.78 o 
   1   3  13      116.03      145.72     11.16 o 
   2   3  13      189.06      242.30     16.00 o 
   3   3  13       18.46       16.12      3.11 o 
   4   3  13       24.92       16.67      3.10 o 
  -5   4  13      164.15      188.23     11.87 o 
  -4   4  13       52.29       52.55      6.12 o 
  -3   4  13        4.52        4.50      3.45 o 
  -2   4  13       23.55       17.37      3.80 o 
  -1   4  13      267.14      302.80     14.58 o 
   0   4  13       10.70       14.73      2.96 o 
   1   4  13        5.25        5.61      2.52 o 
   2   4  13       30.55       34.23      7.06 o 
  -3 -10  14        0.40        2.84      3.63 o 
  -2 -10  14        0.33       -0.31      4.04 o 
  -1 -10  14       76.80       96.63     16.49 o 
   0 -10  14      142.06      210.37     29.16 o 
   1 -10  14       51.17       46.78     36.95 o 
   2 -10  14        1.14        7.71      9.27 o 
   3 -10  14        5.98        7.30      5.82 o 
  -4  -9  14      184.54      187.55     21.53 o 
  -3  -9  14       45.08       45.19     12.14 o 
  -2  -9  14        7.72        1.43      4.12 o 
  -1  -9  14      184.30      236.91     58.30 o 
   0  -9  14       12.60       15.16      7.16 o 
   1  -9  14       47.76       67.49     16.06 o 
   2  -9  14      159.77      195.07     26.51 o 
   3  -9  14        0.80        4.01      7.36 o 
   4  -9  14        0.61       -1.19      8.66 o 
  -5  -8  14       35.04       25.95      9.38 o 
  -4  -8  14        0.61       -1.02      2.99 o 
  -3  -8  14       38.65       48.45      9.86 o 
  -2  -8  14      146.61      158.69     19.11 o 
  -1  -8  14       65.17       89.30     17.37 o 
   0  -8  14       58.99       75.45     16.64 o 
   1  -8  14        5.25        8.55      7.78 o 
   2  -8  14      123.62      148.08     21.52 o 
   3  -8  14      134.02      144.62     22.55 o 
   4  -8  14        1.87        0.21      3.42 o 
   5  -8  14       12.84       18.65      6.66 o 
  -6  -7  14       79.84       72.70     11.70 o 
  -5  -7  14       98.98      104.03     11.85 o 
  -4  -7  14      201.21      238.88     26.68 o 
  -3  -7  14       85.02       88.97     13.67 o 
  -2  -7  14        6.41        7.59      5.92 o 
  -1  -7  14       19.21       23.29      8.32 o 
   0  -7  14       15.42       20.41      8.45 o 
   1  -7  14      278.20      347.95     32.08 o 
   2  -7  14       37.83       30.21      7.04 o 
   3  -7  14      139.69      152.38     14.23 o 
   4  -7  14        3.62        8.35      4.76 o 
   5  -7  14        5.66        6.44      7.41 o 
   6  -7  14       22.77       19.90      9.05 o 
  -7  -6  14       12.79       10.65      6.25 o 
  -6  -6  14       37.56       33.70     10.00 o 
  -5  -6  14       20.41       12.69      5.37 o 
  -4  -6  14       54.77       79.36     10.93 o 
  -3  -6  14      456.29      579.59     79.12 o 
  -2  -6  14       64.46       91.92     16.10 o 
  -1  -6  14       11.96       13.68      8.38 o 
   0  -6  14       31.87       27.97     15.13 o 
   1  -6  14        0.42        2.40      6.10 o 
   2  -6  14      188.85      202.53     45.43 o 
   3  -6  14      100.81       95.88     16.52 o 
   4  -6  14      306.76      341.55     50.54 o 
   5  -6  14       21.86        5.59      6.49 o 
   6  -6  14       24.93       24.23      5.95 o 
  -7  -5  14        9.82       11.28      7.29 o 
  -6  -5  14      157.66      143.73     20.02 o 
  -5  -5  14      318.09      311.22     22.34 o 
  -4  -5  14       42.21       43.54      9.77 o 
  -3  -5  14      238.80      285.94     27.02 o 
  -2  -5  14       82.16      115.54     18.07 o 
  -1  -5  14       13.77        9.13      7.52 o 
   0  -5  14      131.65      179.26     25.20 o 
   1  -5  14      244.97      287.93     31.44 o 
   2  -5  14       31.91       50.45     13.25 o 
   3  -5  14      140.77      131.40     20.94 o 
   4  -5  14       26.36       21.36      9.28 o 
   5  -5  14        1.82        5.14      2.57 o 
   6  -5  14       15.33       15.05      4.32 o 
  -7  -4  14       59.00       55.82     12.88 o 
  -6  -4  14       42.26       35.18      9.76 o 
  -5  -4  14       39.41       51.54     14.30 o 
  -4  -4  14       63.49       69.15     16.91 o 
  -3  -4  14      116.01      135.04     20.23 o 
  -2  -4  14      153.05      226.75     21.73 o 
  -1  -4  14        2.92        7.46      5.99 o 
   0  -4  14        0.59        8.04      5.95 o 
   1  -4  14       67.33      100.05     13.35 o 
   2  -4  14       31.78       34.07      8.28 o 
   3  -4  14        5.48        1.82      2.99 o 
   4  -4  14      197.03      239.44     19.41 o 
   5  -4  14       10.78       12.89      3.24 o 
   6  -4  14       27.15       23.78      4.99 o 
  -7  -3  14       90.41       88.86     14.07 o 
  -6  -3  14      268.32      269.12     30.93 o 
  -5  -3  14        2.50        5.90      7.41 o 
  -4  -3  14       70.36       49.90     32.69 o 
  -3  -3  14       18.77       22.62     10.24 o 
  -2  -3  14      132.42      176.88     31.37 o 
  -1  -3  14       75.06      141.71     29.49 o 
   0  -3  14      124.38      162.15     20.90 o 
   1  -3  14      283.71      330.46     28.28 o 
   2  -3  14        0.15        1.65      2.34 o 
   3  -3  14        5.34        8.51      4.14 o 
   4  -3  14       36.64       38.92      5.24 o 
   5  -3  14      463.17      529.33     24.93 o 
   6  -3  14        4.43        8.24      3.65 o 
  -7  -2  14       88.39       88.71     14.58 o 
  -6  -2  14       10.41       12.51      8.53 o 
  -5  -2  14      152.19      188.44     15.61 o 
  -4  -2  14        0.83        4.43      4.79 o 
  -3  -2  14        8.34        5.40      8.05 o 
  -2  -2  14      253.54      277.54     37.20 o 
  -1  -2  14       63.95       77.16     21.42 o 
   0  -2  14      296.04      399.40     47.47 o 
   1  -2  14      258.18      321.40     17.19 o 
   2  -2  14      207.77      288.18     17.37 o 
   3  -2  14        4.39        1.57      2.86 o 
   4  -2  14        6.02        1.08      2.18 o 
   5  -2  14        1.75        1.84      3.46 o 
   6  -2  14      170.31      181.08     12.84 o 
  -7  -1  14       98.97      105.99     11.81 o 
  -6  -1  14       55.33       58.94      8.92 o 
  -5  -1  14       20.93       22.18      5.89 o 
  -4  -1  14      251.77      302.05     32.98 o 
  -3  -1  14        5.01        3.23      3.27 o 
  -2  -1  14       51.12       54.82      8.52 o 
  -1  -1  14      759.19      978.83     50.46 o 
   0  -1  14        8.24       10.39      6.26 o 
   1  -1  14       25.52       34.73      5.20 o 
   2  -1  14       83.10      122.71     10.23 o 
   3  -1  14       35.51       34.06     17.93 o 
   4  -1  14       19.69       10.24      8.31 o 
   5  -1  14       77.71       80.29      6.46 o 
  -7   0  14      135.70      158.30     19.53 o 
  -6   0  14       62.83       82.81      9.50 o 
  -5   0  14      179.80      215.77     18.28 o 
  -4   0  14      230.23      304.59     26.93 o 
  -3   0  14       13.22       20.44      7.63 o 
  -2   0  14        2.78        1.53      4.13 o 
  -1   0  14       25.73       34.97      6.76 o 
   0   0  14      250.06      313.87     20.16 o 
   1   0  14       20.81       19.40      3.47 o 
   2   0  14       78.65       86.52     10.21 o 
   3   0  14        0.40        0.49      2.24 o 
   4   0  14       49.02       39.51      6.76 o 
   5   0  14       40.91       44.36      3.94 o 
  -6   1  14        2.42        2.28      2.53 o 
  -5   1  14       95.93      135.82      9.71 o 
  -4   1  14      190.62      221.77     17.06 o 
  -3   1  14       54.73       77.95     11.60 o 
  -2   1  14       17.39       24.65      7.23 o 
  -1   1  14      119.01      130.53     11.11 o 
   0   1  14        5.12        3.39      2.58 o 
   1   1  14       88.51       84.88      9.31 o 
   2   1  14       57.63       56.79      8.51 o 
   3   1  14      101.45      112.35      9.12 o 
   4   1  14        4.79        5.43      1.96 o 
  -5   2  14        0.64        0.52      2.54 o 
  -4   2  14      161.55      186.20     11.91 o 
  -3   2  14       83.39       91.65      7.95 o 
  -2   2  14       24.41       32.29      4.84 o 
  -1   2  14       56.39       65.45      6.35 o 
   0   2  14      163.44      174.85     24.00 o 
   1   2  14       13.37       15.38      3.57 o 
   2   2  14        9.80       10.10      3.49 o 
   3   2  14       27.31       23.83      4.50 o 
  -4   3  14       20.76       22.93      6.33 o 
  -3   3  14      313.34      386.69     24.41 o 
  -2   3  14       32.80       36.77      5.12 o 
  -1   3  14        7.54       12.36      3.17 o 
   0   3  14       13.74       11.89      3.89 o 
   1   3  14       19.71       24.36      4.40 o 
  -2  -9  15       81.68      111.40     22.60 o 
  -1  -9  15       22.02       20.81      7.91 o 
   0  -9  15        0.31        0.64      5.47 o 
   1  -9  15       70.21      101.58     25.28 o 
   2  -9  15       31.41       35.79     15.40 o 
  -4  -8  15        4.57        1.49      5.50 o 
  -3  -8  15        9.90       11.78      5.62 o 
  -2  -8  15      182.99      219.35     20.20 o 
  -1  -8  15      281.96      420.43     62.99 o 
   0  -8  15       26.93       33.86     13.39 o 
   1  -8  15        2.83        0.56      6.41 o 
   2  -8  15        1.53        2.88      6.85 o 
   3  -8  15        4.68        7.08      4.95 o 
  -5  -7  15      114.12      130.22     13.45 o 
  -4  -7  15       21.85       23.32      6.61 o 
  -3  -7  15        0.50       -0.38      3.88 o 
  -2  -7  15      144.65      171.41     29.82 o 
  -1  -7  15       73.94       95.16     19.01 o 
   0  -7  15        0.99        5.61      5.72 o 
   1  -7  15       87.40      100.60     15.24 o 
   2  -7  15      234.11      260.54     23.73 o 
   3  -7  15        4.04        3.97      4.20 o 
   4  -7  15        6.80        6.32      6.75 o 
  -5  -6  15        1.36        2.97      4.10 o 
  -4  -6  15      156.05      208.75     21.26 o 
  -3  -6  15       84.57      113.28     16.13 o 
  -2  -6  15       33.57       46.06     11.15 o 
  -1  -6  15      146.39      165.18     19.06 o 
   0  -6  15        3.74        7.30      9.65 o 
   1  -6  15       55.10       73.35     19.29 o 
   2  -6  15       97.01      122.13     23.18 o 
   3  -6  15       20.79       25.95     11.24 o 
   4  -6  15        1.17        0.67      4.81 o 
   5  -6  15       21.92       25.00      4.84 o 
  -6  -5  15       74.46       76.47     15.80 o 
  -5  -5  15      174.11      197.26     27.48 o 
  -4  -5  15       91.51      118.70     18.65 o 
  -3  -5  15       24.83       37.44     11.81 o 
  -2  -5  15        0.96        3.56      8.56 o 
  -1  -5  15       16.30       22.93     13.72 o 
   0  -5  15       75.90      123.51     26.36 o 
   1  -5  15       16.03        8.02      9.25 o 
   2  -5  15      132.27      132.95     23.71 o 
   3  -5  15        0.39        3.11      5.75 o 
   4  -5  15       17.81        7.87      6.33 o 
   5  -5  15       39.16       12.71      9.50 o 
  -6  -4  15       28.89       28.26     11.42 o 
  -5  -4  15       83.46      101.37     16.73 o 
  -4  -4  15      161.93      213.21     30.97 o 
  -3  -4  15       20.79       30.30     14.28 o 
  -2  -4  15        6.66       16.38     12.84 o 
  -1  -4  15        3.99       14.26     12.27 o 
   0  -4  15       18.37       18.04     12.50 o 
   1  -4  15      141.41      186.36     29.87 o 
   2  -4  15       29.89       28.20     10.63 o 
   3  -4  15      280.77      358.13     20.12 o 
   4  -4  15        0.45        0.12      2.99 o 
   5  -4  15        1.52        0.18      2.81 o 
  -6  -3  15       46.71       43.75     13.84 o 
  -5  -3  15       41.84       40.65     11.42 o 
  -4  -3  15        1.07        0.99      5.88 o 
  -3  -3  15      244.34      287.12     39.54 o 
  -2  -3  15       41.20       76.38     21.67 o 
  -1  -3  15       25.32       38.20     11.38 o 
   0  -3  15      320.85      379.29     28.22 o 
   1  -3  15        4.49        3.13      3.09 o 
   2  -3  15       36.50       35.26      6.09 o 
   3  -3  15       39.15       20.91     14.24 o 
   4  -3  15       25.64       16.05     10.82 o 
   5  -3  15       17.43        7.93      5.09 o 
  -6  -2  15      156.81      170.67     15.92 o 
  -5  -2  15       33.57       30.38      7.54 o 
  -4  -2  15       24.83       31.27      8.12 o 
  -3  -2  15      196.43      239.82     23.11 o 
  -2  -2  15       78.10       97.55     12.50 o 
  -1  -2  15        5.07        6.39      5.63 o 
   0  -2  15       31.82       50.34      6.88 o 
   1  -2  15      114.10      137.28     23.70 o 
   2  -2  15       24.90       28.93      5.44 o 
   3  -2  15       31.35       22.55     12.49 o 
   4  -2  15        1.53        1.67      3.17 o 
  -6  -1  15       17.58        7.93      6.57 o 
  -5  -1  15        9.72        6.94      6.66 o 
  -4  -1  15       91.09       91.29     12.27 o 
  -3  -1  15       29.82       38.75      7.45 o 
  -2  -1  15       44.89       56.27     13.94 o 
  -1  -1  15       40.75       40.04      7.50 o 
   0  -1  15      130.16      189.64     23.94 o 
   1  -1  15        5.29       11.00      4.19 o 
   2  -1  15       18.18       25.66      4.76 o 
   3  -1  15       32.53       20.05     10.90 o 
   4  -1  15      104.74      109.67     11.69 o 
  -5   0  15       17.77       19.00      7.56 o 
  -4   0  15       26.83       30.22      6.40 o 
  -3   0  15       69.85       90.05     10.13 o 
  -2   0  15       16.49       15.14      3.90 o 
  -1   0  15       91.01      113.67     12.26 o 
   0   0  15       64.43       51.61     13.67 o 
   1   0  15      140.71      181.72     22.87 o 
   2   0  15        2.54        1.04      2.33 o 
   3   0  15       26.01       15.10      7.13 o 
  -4   1  15       54.28       66.35     11.11 o 
  -3   1  15       13.33       15.33      6.40 o 
  -2   1  15       85.67       96.26      9.94 o 
  -1   1  15       46.86       53.25      8.55 o 
   0   1  15       48.30       50.22      9.80 o 
   1   1  15       11.37       10.65      3.11 o 
   2   1  15       29.20       31.89      8.87 o 
  -2   2  15        9.03        9.08      4.09 o 
  -1   2  15       71.24       87.74      9.78 o 
  -1  -8  16       32.40       59.62     17.05 o 
   0  -8  16       15.65       18.09     14.17 o 
  -3  -7  16        1.37        5.26      6.43 o 
  -2  -7  16       96.41      163.60     35.91 o 
  -1  -7  16      107.79      172.06     36.97 o 
   0  -7  16       29.33       37.36     17.31 o 
   1  -7  16       30.25       36.51     10.32 o 
   2  -7  16        2.81        1.54      4.45 o 
  -3  -6  16       37.83       47.64     19.62 o 
  -2  -6  16      103.30      156.58     37.99 o 
  -1  -6  16       28.30       31.75     11.79 o 
   0  -6  16       10.85        6.65      6.29 o 
   1  -6  16       23.56       30.78      8.90 o 
   2  -6  16       60.94       64.28     16.15 o 
   3  -6  16        7.11       10.56      9.67 o 
  -4  -5  16       63.63       65.55     18.23 o 
  -3  -5  16       21.30       32.01     15.70 o 
  -2  -5  16       55.55       54.78     20.63 o 
  -1  -5  16       12.18       13.75      8.27 o 
   0  -5  16        7.42       10.41     10.82 o 
   1  -5  16       74.74      101.41     19.77 o 
   2  -5  16       11.97       16.36      9.77 o 
   3  -5  16       18.20        5.97      5.40 o 
  -4  -4  16       63.38       65.69     19.39 o 
  -3  -4  16       48.97       67.37     16.90 o 
  -2  -4  16        3.90        2.51      6.03 o 
  -1  -4  16       15.85       16.54      9.12 o 
   0  -4  16       28.19       47.91     13.71 o 
   1  -4  16       17.90       15.02      9.54 o 
   2  -4  16       61.96       64.57     11.47 o 
   3  -4  16       15.93        9.04      6.23 o 
  -4  -3  16       28.77       38.36      8.93 o 
  -3  -3  16      112.54      145.91     16.43 o 
  -2  -3  16        8.47       10.54      6.73 o 
  -1  -3  16        1.44        6.46      6.51 o 
   0  -3  16       22.45       11.90     10.25 o 
   1  -3  16      103.11      140.77     13.79 o 
   2  -3  16       14.05        8.63      6.23 o 
   3  -3  16       33.15       50.89      7.24 o 
  -4  -2  16        5.76       10.20      5.57 o 
  -3  -2  16       29.94       24.50     16.63 o 
  -2  -2  16      105.06      117.43     16.59 o 
  -1  -2  16       11.23       12.74      5.10 o 
   0  -2  16       65.49       75.35     11.88 o 
   1  -2  16       25.53       18.00      6.05 o 
   2  -2  16      132.25      164.81     16.07 o 
  -3  -1  16       69.97      101.56     12.32 o 
  -2  -1  16       23.47       31.70      8.77 o 
  -1  -1  16       81.22       94.27     15.33 o 
   0  -1  16       64.90       93.72     14.79 o 
   1  -1  16       80.63      107.93     16.20 o 
                                                 
